# Supplementary material for: Clinical M2 macrophages-related genes to aid therapy in pancreatic ductal adenocarcinoma
Source: Cancer Cell Int. 2021 Oct 30;21:582. doi: 10.1186/s12935-021-02289-w (PMC8557582; doi:10.1186/s12935-021-02289-w)
Supplement: Supplementary file 1 — Additional file 1: Table S1: The Results of CIBERSORT algorithm. Table S2: The genes and corresponding modules after WGCNA. Table S3: The results of GO analysis of naïve B cells-related genes. Table S4: The results of KEGG analysis of naïve B cells-related genes. Table S5: The results of univariate regression analysis. Table S6: The results of multivariate regression analysis. Table S7: The results of correlation of risk score with immune infiltrating cell. [file 12935_2021_2289_MOESM1_ESM.xlsx]

## Sheet: S1
Table S1: The Results of CIBERSORT algorithm
Mixture	B cells naive	B cells memory	Plasma cells	T cells CD8	T cells CD4 naive	T cells CD4 memory resting	T cells CD4 memory activated	T cells follicular helper	T cells regulatory (Tregs)	T cells gamma delta	NK cells resting	NK cells activated	Monocytes	Macrophages M0	Macrophages M1	Macrophages M2	Dendritic cells resting	Dendritic cells activated	Mast cells resting	Mast cells activated	Eosinophils	Neutrophils	P-value	Correlation	RMSE
TCGA_TCGA-XN-A8T3	0.0369366	0	0.0137852	0.228766	0	0.0819436	0.012131	0	0	0.00895328	0	0	0.0292015	0.106241	0.0904121	0.250387	0.0972707	0	0.043972	0	0	0	0.01	0.30994	0.956231
TCGA_TCGA-HZ-7918	0.0698252	0	0.0157276	0.124296	0	0.220615	0.0239749	0.00204312	0.00362759	0.0724221	0	0.00525188	0	0.062997	0.104719	0.129697	0.0767739	0	0.0696197	0	0	0.0184111	0.02	0.208435	0.998896
TCGA_TCGA-IB-7887	0.0288503	0	0.011302	0.233454	0	0.115453	0.0511762	0	0.0424288	0	0.000577046	0	0	0.0520237	0.0839704	0.133877	0.0726412	0	0.0653055	0	0.00920993	0.0997316	0.15	0.105141	1.04013
TCGA_TCGA-3A-A9IN	0.0104462	0.00263975	0.177372	0.0711103	0	0.134559	0	0.0458591	0	0.0135142	0	0.09995	0.00481915	0	0.0619625	0.236102	0.00561961	0	0	0.131115	0	0.00493203	0.08	0.138625	1.04322
TCGA_TCGA-F2-7276	0.122771	0	0.00993644	0.0557411	0	0.194343	0.0394137	0	0	0.071096	0	0	0	0.231741	0.0680216	0.131157	0.00026003	0	0.0183917	0.0240221	0	0.0331052	0.01	0.382006	0.924642
TCGA_TCGA-HV-A5A5	0	0.004478	0.0200499	0.0269595	0	0.285616	0.0136927	0.0337463	0.0277168	0	0	0	0	0.21366	0.0608962	0.194597	0.0238554	0.00635166	0.0583777	0	0	0.0300027	0.18	0.0883161	1.05509
TCGA_TCGA-IB-7893	0.0293721	0	0.00593018	0.0168847	0	0.221473	0.0175828	0	0	0	0.0179757	0	0	0.297748	0.0161363	0.274442	0	0.0254156	0.0656204	0	0.00385927	0.00756014	0.01	0.401392	0.918695
TCGA_TCGA-2L-AAQE	0.139287	0.0398345	0	0.21084	0	0.0688191	0.00772491	0.0124055	0.0717085	0.0305982	0	0.0112168	0	0.228077	0.0240666	0.116337	0	0.000102147	0.0389829	0	0	0	0.01	0.314811	0.958097
TCGA_TCGA-HZ-8003	0.0838336	0	0.0332365	0.0871616	0	0.230291	0.0180778	0	0	0	0	0.0119627	0.0194414	0.13525	0.0914292	0.14577	0.0319676	0	0.0917314	0	0.00305245	0.0167959	0.01	0.371664	0.927976
TCGA_TCGA-YH-A8SY	0	0.0258457	0.0184575	0.0303028	0	0.14766	0.0136318	0.0154454	0.0206609	0	0.00621806	0.000610242	0	0.317974	0.00994779	0.250114	0.0134041	0.0669671	0.0431615	0	0	0.0195993	0.01	0.240795	0.999773
TCGA_TCGA-M8-A5N4	0	0.0238758	0.00562087	0.044925	0	0.0861238	0.0248879	0	0.0130436	0	0	0.0425624	0.00731347	0.269722	0.0804948	0.218508	0	0.0569339	0.0447118	0	0.00986082	0.071416	0.03	0.172504	1.0289
TCGA_TCGA-2J-AABT	0.0105745	0	0	0.0841212	0	0.174852	0.0370303	0	0.0196119	0	0.0046523	0	0.0420572	0.186309	0.0362486	0.299146	0.0397149	0.0142007	0.03886	0	0.00588462	0.00673683	0.01	0.398831	0.917599
TCGA_TCGA-IB-AAUU	0.0124922	0	0.010783	0.0442677	0	0.13342	0	0	0.0518371	0	0	0.0400529	0.153568	0.104271	0.0113903	0.13716	0.174046	0.0308148	0.0919896	0	0	0.00390598	0.01	0.241529	0.98095
TCGA_TCGA-IB-A5ST	0.278228	0	0.0958041	0.0928485	0	0.110565	0.0242402	0	0.0238479	0	0	0	0	0.187359	0.00864963	0.124959	0	0.0073967	0.0117295	0	0.00153766	0.0328354	0	0.480378	0.876378
TCGA_TCGA-3A-A9IU	0.0195644	0.0509714	0.0211549	0.0354154	0	0.0497732	0	0.0296424	0.0435802	0	0	0.0282895	0	0.510082	0.0648328	0.0826093	0	0	0.0612402	0	0	0.00284412	0.02	0.21435	1.03161
TCGA_TCGA-2J-AAB1	0.0548247	0	0.00883796	0.107634	0	0.24989	0.0036276	0	0.00162031	0	0	0.013363	0.0441642	0.0282786	0.192233	0.147018	0.0668346	0	0.0816742	0	0	0	0.01	0.340792	0.946126
TCGA_TCGA-IB-A6UG	0.165238	0	0.100342	0.1213	0	0.112041	0.0294543	0.0356232	0.0369808	0	0	0.0316934	0.00595352	0.0841662	0.0308191	0.0951033	0.06333	0.0180339	0.0652351	0	0	0.00468593	0	0.444774	0.895034
TCGA_TCGA-3A-A9J0	0	0.044067	0.0436796	0.0637187	0	0.104592	0	0.0145375	0.019859	0.000771168	0	0.0328426	0	0.42117	0.032094	0.181867	0.00668052	0	0.0110462	0	0.0189635	0.00411115	0.1	0.130506	1.06489
TCGA_TCGA-IB-AAUQ	0.0644081	0	0.0840984	0.0211875	0	0.158304	0	0	0.0202915	0	0	0.00534192	0	0.34781	0.0278558	0.185573	0	0	0.0836491	0	0	0.00148117	0.01	0.245647	0.996026
TCGA_TCGA-Q3-AA2A	0	0.0746613	0.016992	0.0196098	0	0.124666	0	0	0	0	0.0130903	0.00627831	0	0.418527	0.0210675	0.211367	0.0297854	0	0.0531509	0	0.010622	0.000183221	0.01	0.307427	0.976159
TCGA_TCGA-FB-AAQ2	0.138731	0.054341	0.0650949	0.130336	0	0.143344	0	0	6.46247e-05	0	0	0	0.0117683	0.249322	0.0389171	0.157781	0	0	0	0.00248029	0.00781951	0	0.01	0.336464	0.94966
TCGA_TCGA-2L-AAQM	0	0	0.0135387	0.197954	0	0.0467813	0	0	0.0448814	0	0.141808	0.0422709	0.100077	0.0276679	0.00672552	0.124034	0	0	0.20893	0	0	0.0453323	0.43	0.0249105	1.08562
TCGA_TCGA-IB-7649	0.0245055	0	0.0526529	0.0959811	0	0.153411	0.0259291	0	0.00820906	0.00563969	0	0.00771904	0.133724	0.0822077	0.0274164	0.0482919	0.158327	0.00266005	0.16757	0	0	0.00575561	0.01	0.240078	0.978427
TCGA_TCGA-F2-A8YN	0	0.0227419	0.0182921	0.0363794	0	0.117776	0	0	0.0255084	0	0	0.0356577	0.0649967	0.276753	0.00348766	0.198702	0.0777023	0.0237397	0.0598979	0	0	0.0383657	0.01	0.235965	0.995565
TCGA_TCGA-HZ-A49I	0.081256	0	0.0105796	0.0454646	0	0.0855377	0.0131457	0.0139917	0.015465	0.000199101	0	0.00780783	0.312455	0.209211	0.0100444	0.121666	0	0.0144727	0.0587042	0	0	0	0	0.457299	0.889371
TCGA_TCGA-HV-A5A4	0.0195417	0	0.0170456	0.0365927	0	0.171083	0	0	0.0395021	0.00144598	0	0.0287104	0	0.331109	0.076868	0.174987	0.0281371	0	0.071393	0	0	0.00358445	0.02	0.181976	1.02468
TCGA_TCGA-HZ-8636	0.0118701	0	0.00798309	0.0271715	0	0.285607	0	0	0.00469557	0	0	0.00169432	0.0625388	0.134778	0.0647728	0.207808	0.109462	0.00473847	0.0475495	0.00786874	0	0.0214618	0.02	0.21787	0.995079
TCGA_TCGA-FB-A4P5	0.206924	0	0.117799	0.236861	0	0.102145	0.0186075	0.0195533	0.00245956	0.0549086	0	0	0	0.0387162	0.0426534	0.0893946	0.0603757	0.00431572	0.00528684	0	0	0	0	0.480207	0.87643
TCGA_TCGA-2L-AAQA	0	0.0292406	0.0118575	0.100264	0	0.0621356	0.0468285	0.0243844	0.0201088	0	0	0	0	0.380155	0	0.173955	0.0204425	0.00474753	0	0.115231	0.0106505	0	0.02	0.206917	1.02509
TCGA_TCGA-HZ-A4BH	0.0790921	0.0211116	0	0.147606	0	0.118945	0.0143328	0.0070649	0.0264944	0.0114781	0	0.00639957	0	0.205531	0.117941	0.142624	0.0270674	0	0.061659	0	0.010562	0.00209102	0.01	0.374977	0.927956
TCGA_TCGA-2J-AABR	0.0345184	0	0.00531891	0.178855	0	0.259362	0.0369292	0	0.000982372	0.0203758	0	0.034553	0.0309348	0.0616263	0.0474645	0.126463	0.0540354	0.0285376	0.0625451	0	0	0.0174988	0.02	0.214023	0.99916
TCGA_TCGA-IB-A5SP	0	0.0322331	0.00518831	0.0259964	0	0.194675	0	0	0.012874	0.00682632	0.013261	0.0267403	0	0.201025	0.0397751	0.225733	0.105204	0.00317229	0.106459	0	0	0.000837068	0.02	0.18478	1.01053
TCGA_TCGA-IB-AAUN	0.153374	0	0.152653	0.102684	0	0.0241212	0.0518532	0.0126309	0.00180554	0	0.000219508	0.018437	0.00592463	0.0482995	0.121515	0.134062	0.0772592	0.0039676	0.0779299	0	0.00817489	0.00508995	0	0.52207	0.854729
TCGA_TCGA-HZ-A49G	0.0718314	0	0.016464	0.0951385	0	0.0728976	0.0202128	0.00509824	0.0466174	0	0	0	0.0736755	0.381524	0.0173181	0.149394	0	0.00414322	0.0456855	0	0	0	0	0.509525	0.860739
TCGA_TCGA-S4-A8RP	0.0198768	0.00730145	0.00835283	0.130448	0	0.0902671	0.014909	0.0093571	0.00948734	0	0.00228683	0	0.0580035	0.103636	0.146627	0.226201	0.0782856	0	0.0799846	0	0	0.0149757	0.01	0.251038	0.982832
TCGA_TCGA-HZ-A49H	0.0746284	0	0.0540163	0.143647	0	0.199713	0.0797113	0	0	0.0427013	0	0	0.033919	0	0.0540282	0.154885	0.066003	0.0119527	0.0537864	0	0	0.0310087	0.01	0.30785	0.95445
TCGA_TCGA-S4-A8RM	0.0309278	0	0.026459	0.0684622	0	0.384095	0.0297422	0	0	0.0433656	0.00514195	0	0.00452764	0.0272172	0.0377921	0.166331	0.11761	0.0139346	0.0443946	0	0	0	0.22	0.0772778	1.05543
TCGA_TCGA-IB-AAUP	0.301039	0.0858285	0.0477237	0.151221	0	0.138635	0.03388	0.00509357	0.00216029	0.0141877	0	0	0	0.0860855	0.0187366	0.103559	0	0.00973421	0.00211489	0	0	0	0	0.557588	0.829729
TCGA_TCGA-3A-A9IL	0	0.0343397	0.115436	0.0869442	0	0.194786	0	0	0.0200688	0	0	0.0318593	0.0472101	0	0.0105324	0.21668	0.0566239	0.0195461	0.148475	0	0.0174984	0	0.27	0.0617738	1.0489
TCGA_TCGA-IB-7652	0.00156007	0.0090361	0.00266949	0.0262158	0	0.128549	0.00266529	0	0.00916074	0	0	0	0.212267	0.186688	0.0121704	0.270188	0.0342416	0.000515181	0.100893	0	0.00318109	0	0.02	0.220285	1.00261
TCGA_TCGA-HV-AA8X	0	0.113638	0.000917901	0.0366598	0	0.240974	0	0	0.0937583	0	0	0.0643564	0.0210625	0.072566	0.0346859	0.0873084	0.0412409	0.0319749	0.151844	0	0	0.00901342	0.19	0.0870331	1.04388
TCGA_TCGA-HZ-A77Q	0.199387	0	0.0250122	0.0922902	0	0.0857552	0.0390739	0	0.0132987	0	0	0.0236521	0.0240691	0.199887	0.00572708	0.145199	0.0145431	0.0195096	0.0617769	0	0.0120647	0.0387544	0	0.459316	0.888468
TCGA_TCGA-FB-A545	0.00203849	0.0386841	0.0466895	0.00975152	0	0.154997	0.000614817	0.015429	0.0576096	0	0.02675	0	0	0.468521	0.0215163	0.0819977	0	0	0.0682078	0.00719307	0	0	0.01	0.365197	0.9432
TCGA_TCGA-LB-A9Q5	0	0.00619403	0.00371804	0.0712099	0	0.0982278	0	0.0196433	0.0159947	0	0	0.0399389	0.0297787	0.161614	0.0404165	0.23079	0.112478	0.00186097	0.0591871	0	0.00730607	0.101643	0.01	0.254804	0.982723
TCGA_TCGA-HZ-A8P0	0.096865	0	0.0239389	0.0553313	0	0.14664	0	0.00653544	0.0362445	0.0110782	0	0	0	0.424983	0.0309648	0.11585	0	0	0	0.0411346	0	0.010434	0.02	0.187822	1.0342
TCGA_TCGA-S4-A8RO	0.00297366	0.0518389	0.0125639	0	0	0.0486389	0.0327756	0	0.0331688	0.0308382	0.014005	0	0	0.387965	0.0323977	0.293217	0.00694412	0	0.0456459	0	0	0.00702734	0	0.423539	0.912244
TCGA_TCGA-3A-A9IC	0.154101	0	0.0467639	0.0836998	0	0.195769	0.00256748	0.0264421	0.015223	0	0	0.0438007	0.000926549	0.108625	0.00887358	0.170733	0.0329992	0.0121893	0.0564707	0	0	0.0408157	0.01	0.262689	0.975586
TCGA_TCGA-HZ-8519	0.0298553	0	0.0246237	0.196378	0	0.19574	0.0108108	0	0	0.0382785	0	0.00197314	0.0279045	0.119934	0.0668471	0.108184	0.126848	0	0.0474175	0	0	0.00520595	0.01	0.270452	0.973015
TCGA_TCGA-3A-A9IR	0.0112827	0.0273743	0.0460552	0.110953	0	0.231336	0	0.0290142	0.0254123	0.00262294	0	0.0739595	0.0146521	0	0.062462	0.219683	0.0128538	0	0.120599	0	0	0.0117395	0.44	0.0241825	1.07289
TCGA_TCGA-HV-AA8V	0.00931908	0	0.0654277	0.0620077	0	0.126954	0	0	0.0215981	0	0	0.0214078	0	0.393617	0.0221227	0.185575	0.0195811	0.000618869	0.058151	0	0	0.0136198	0.02	0.221759	1.0143
TCGA_TCGA-Q3-A5QY	0.167618	0.0817679	0.0882679	0.149228	0.0716591	0.13606	0.0617676	0	0.0384345	0	0	0	0.0164281	0.057859	0.00338235	0.0897499	0.00354857	0.0272854	0.00694438	0	0	0	0	0.548277	0.837727
TCGA_TCGA-HZ-A9TJ	0.0658464	0	0.0354536	0.0959376	0	0.115086	0	0.0147067	0.0122514	0	0	0.0191319	0	0.262653	0.0596759	0.255701	0	0	0.0635558	0	0	0	0.02	0.177175	1.02077
TCGA_TCGA-FB-AAPS	0.174546	0	0	0.112299	0	0.184342	0	0.0229761	0.0260506	0	0	0.0379589	0.00280469	0.148731	0.040905	0.159866	0.0155115	0.00329839	0.0612224	0	0	0.00948811	0	0.457013	0.889283
TCGA_TCGA-LB-A7SX	0	0.0383957	0.287823	0.0996022	0	0.140199	0	0.0699298	0.0195756	0	0	0.0640133	0	0.0927119	0.010387	0.0803786	0	0.0159622	0.0386543	0	0.0134299	0.028938	0.01	0.344327	0.957381
TCGA_TCGA-IB-AAUS	0.0736611	0	0.018371	0.125765	0	0.0700995	0.020235	0	0.025809	0	0	0	0.00818928	0.22296	0.0106986	0.254225	0.0280811	0.0270243	0.0770239	0	0.00646258	0.0313942	0	0.480214	0.87819
TCGA_TCGA-HV-A7OP	0.190133	0	0.16649	0.127288	0	0.144562	0.0589456	0	0	0	0.0135279	0.0209504	0.0268913	0	0.00761933	0.179205	0.00113645	0.000601885	0.0402291	0	0	0.0224205	0.01	0.354632	0.943309
TCGA_TCGA-FB-AAQ1	0	0.0396309	0	0.0623255	0	0.137563	0	0.00159456	0.0122704	0	0	0.0353938	0.0599491	0.274439	0.0170051	0.195251	0.0812109	0.00494302	0.0690709	0	0	0.00935227	0.01	0.281379	0.973656
TCGA_TCGA-IB-7888	0.133311	0	0.147716	0.09531	0	0.151089	0.0330217	0	0.0105718	0.000319417	0	0	0.0644332	0	0.0202759	0.180866	0.0688479	0.0049134	0.031338	0	0	0.057986	0	0.450123	0.892319
TCGA_TCGA-F2-7273	0.0702688	0	0.00826256	0.108212	0	0.201578	0.03187	0	0	0	0.015347	0	0.0722866	0.0327484	0.0423641	0.290802	0.0378989	0.0055888	0.0670766	0	0.000200156	0.0154953	0.01	0.292824	0.960547
TCGA_TCGA-2L-AAQI	0.0344818	0	0.0384142	0.0842161	0	0.170929	0	0	0.0456345	0	0.0106102	0	0	0.317356	0.0515044	0.183717	0	0	0	0.0631375	0	0	0.02	0.232362	1.00194
TCGA_TCGA-XD-AAUG	0.08994	0	0.0977222	0.0771776	0	0.278435	0.0111009	0	0	0	0	0	0.0741946	0	0.0177354	0.160432	0.0592475	0.0272013	0.0988844	0	0	0.0079294	0.01	0.357345	0.934132
TCGA_TCGA-3A-A9IS	0	0	0.0777016	0.119382	0	0.0279393	0	0.0339904	0	0	0	0.112959	0.0807047	0	0.0032522	0.402589	0	0.0592087	0	0.0561373	0.0257066	0.000427943	0.56	0.00451571	1.08959
TCGA_TCGA-IB-AAUT	0.060611	0	0.0620057	0.178096	0	0.176629	0.0232863	0	0.0188407	0	0	0.0441204	0.0014766	0.0785765	0.0555115	0.113773	0.0745335	0	0.100256	0	0	0.0122834	0.01	0.267833	0.972024
TCGA_TCGA-Z5-AAPL	0.267818	0.152861	0.0487124	0.166584	0.0288216	0.0541431	0.0883647	0.0323683	0.0158467	0.0246432	0	0	0	0.0331454	0.0205907	0.0446475	0	0.0214539	0	0	0	0	0	0.729351	0.7047
TCGA_TCGA-HZ-A4BK	0.0134292	0.0169632	0.00163285	0.116643	0	0.0556393	0.0158539	0	0.0735946	0	0.0233363	0	0.00462663	0.321394	0.0480116	0.203936	0	0	0.104939	0	0	0	0.06	0.148756	1.03761
TCGA_TCGA-US-A776	0.00629664	0.0633775	0.0657697	0.149112	0	0.279016	0	0	0.0294861	0	0	0.0925969	0	0.101262	0.0208084	0.0663577	0	0	0.113584	0	0	0.0123334	0.07	0.147359	1.03549
TCGA_TCGA-IB-7889	0.0416009	0.0457937	0.0375376	0.187644	0	0.0454149	0.0219963	0.0039023	0.00686956	0.00727082	0	0	0.0656499	0.186995	0.0482207	0.122217	0.107088	0	0.066933	0	0	0.00486686	0	0.454445	0.892163
TCGA_TCGA-IB-AAUR	0.371071	0	0.0163265	0.150437	0	0.163923	0.0413622	0	0.0385839	0	0	0	0.00520323	0.0825587	0.00626357	0.0628668	0.00245901	0.0232152	0.026093	0	0	0.00963604	0	0.643271	0.774821
TCGA_TCGA-IB-A7M4	0.0956282	0	0.0212926	0.207412	0	0.125924	0.00508267	0.0193467	0.00858933	0.0537727	0	0.0103279	0	0.230941	0.0577929	0.139939	0	0.0191118	0	0	0	0.00484024	0.01	0.253948	0.987801
TCGA_TCGA-3A-A9IH	0.0278517	0.0366166	0.00919878	0.0975938	0	0.130997	0	0	0.0354806	0	0	0	0.0113233	0.136588	0.0533364	0.214311	0.122201	0.0230064	0.0971592	0	0	0.00433601	0.01	0.24222	0.981977
TCGA_TCGA-HV-A5A6	0	0.00899263	0.0281178	0.0337934	0	0.174303	0	0	0.0127256	0	0	0.0231914	0.00522254	0.521224	0.0330506	0.127578	0	0.0117451	0	0.01141	0	0.00864591	0.01	0.309385	0.988
TCGA_TCGA-HZ-8001	0.131348	0	0.115058	0.107585	0	0.0623114	0.0158399	0.0230395	0.0122124	0.0353755	0	0.035519	0.0173064	0.0668983	0.0154188	0.169313	0.0474009	0.00165317	0.0728867	0	0.0390199	0.0318136	0	0.539502	0.851214
TCGA_TCGA-3E-AAAZ	0.000351398	0.0252502	0.0152661	0.165084	0	0.145317	0	0	0.00258873	0	0	0.00869487	0.0242637	0.0465906	0.000490037	0.271846	0.0376581	0.0202804	0.215143	0	0	0.0211759	0.09	0.131556	1.02746
TCGA_TCGA-IB-7885	0.0229689	0.0355974	0.00404436	0.10196	0	0.184808	0.0050674	0	0.0656584	0	0	0.0320704	0	0.103822	0.0325588	0.224822	0.0996863	0.0183219	0.0030901	0	0	0.0655236	0.11	0.122563	1.03527
TCGA_TCGA-IB-7651	0	0.00181168	0.0450309	0.164773	0	0.0956509	0.0762753	0	0.0129344	0	0	0	0	0.167205	0.131001	0.209157	0.0123504	0	0.077229	0	0	0.00658169	0.2	0.0814413	1.05465
TCGA_TCGA-US-A779	0.0290351	0.0495299	0.0379911	0	0	0.244206	0	0	0.0405565	0	0	0.0477222	0.00274394	0.307354	0.0241836	0.130703	0	0	0.0825825	0	0	0.00339195	0.02	0.180448	1.01802
TCGA_TCGA-HZ-7925	9.04069e-05	0.00523577	0.00594641	0.0638331	0	0.117773	0	0.00392201	0.0309036	0	0	0.0238941	0.0154247	0.195408	0.00662601	0.298648	0.0144969	0.0409414	0.0490036	0	0.0706639	0.0571881	0.11	0.122802	1.04332
TCGA_TCGA-IB-7886	0.0111864	0	0.00656598	0.105851	0	0.145385	0.0689771	0.00787131	0	0.00971302	0	0	0	0.142012	0.130257	0.240859	0.0513254	0	0.0614805	0	0	0.0185158	0.02	0.22786	0.993864
TCGA_TCGA-IB-8127	0.0353583	0	0.03118	0.0910628	0	0.153651	0.0218318	0	0.0175055	0.0473869	0	0	0.0236143	0.165682	0.0562606	0.257421	0.0363747	0.00278252	0.0570507	0	0	0.0028377	0.01	0.261452	0.976566
TCGA_TCGA-HZ-8637	0.0474514	0.0067144	0	0.0823092	0	0.0912787	0.0543961	0	0.0175093	0	0	0.0481774	0.00562645	0.149996	0.181808	0.135812	0.0666613	0	0.0901117	0	0	0.0221479	0.01	0.238762	0.992455
TCGA_TCGA-HZ-A77P	0.0108125	0	0.00510685	0.128736	0	0.117197	0	0.00493975	0.00701239	0.0126397	0	0.0178993	0.0271957	0.0638531	0.0401155	0.374734	0.0613685	0	0.123924	0	0	0.00446535	0.02	0.212656	0.998051
TCGA_TCGA-IB-7646	0.0126188	0	0.00358485	0.0582581	0	0.0965246	0.0908087	0.00804789	0	0	0.0162167	0	0.0356792	4.09686e-05	0.119552	0.208066	0.0622802	0.110416	0.0688194	0	0.025954	0.0831317	0.01	0.26557	0.975237
TCGA_TCGA-HV-A5A3	0	0.120271	0.0481135	0	0	0.193144	0	0	0.0349877	0	0.0137145	0.0108104	0	0.180144	0.0302853	0.27082	0.0286074	0.00933319	0.0315319	0	0	0.0282367	0.04	0.161848	1.02087
TCGA_TCGA-3A-A9I5	0.198825	0	0.117992	0.0626701	0	0.103466	0	0.0253511	0.028541	0.0149206	0	0.0130013	0	0.221059	0.0117428	0.139378	0	0.00734799	0.0251804	0	0	0.0305242	0.01	0.325356	0.956527
TCGA_TCGA-HZ-8005	0.0169747	0	0.00963976	0.0878086	0	0.1008	0.0419099	0	0.0182662	0	0.029972	0.0139854	0.00345784	0.117204	0.164893	0.263758	0.006432	0	0.097197	0	0	0.0277016	0.01	0.353655	0.939104
TCGA_TCGA-2J-AAB9	0.028065	0	0.0267533	0.166068	0	0.0859416	0.0383144	0	0.0530537	0	0	0.00332171	0.0557192	0.0966034	0.0400359	0.228437	0.0981482	0	0.0685912	0	0	0.0109466	0.02	0.176609	1.00614
TCGA_TCGA-XN-A8T5	0.302046	0.00161303	0.0113259	0.246436	0	0.157458	0.0312689	0.0227694	0.0335385	0	0	0.00438552	0.0307872	0.0186939	0.00435623	0.0545315	0.00791424	0.0153973	0.0516532	0	0	0.00582482	0	0.470289	0.882652
TCGA_TCGA-HZ-8638	0.103588	0	0.112552	0.233059	0	0.0332221	0.0562226	0	0	0.0421423	0	0	0.00129507	0	0.118101	0.0605075	0.0643603	0	0.10605	0	0	0.0689003	0.2	0.0833864	1.05561
TCGA_TCGA-L1-A7W4	0.0539212	0	0.0291467	0.0390848	0	0.136014	0	0.0515411	0.0167681	0	0	0	0	0.339557	0.0478834	0.204659	0	0.0269338	0.00984099	0.0211446	0	0.0235052	0.02	0.198762	1.02056
TCGA_TCGA-3A-A9IJ	0	0.00392469	0.0739873	0.0808789	0	0.0486481	0	0.0229125	0	0	0	0.0676066	0.145128	0	0.0130473	0.348109	0	0	0	0.195757	0	0	0.45	0.0225548	1.09199
TCGA_TCGA-IB-AAUV	0.104636	0	0.00210083	0.18789	0	0.142159	0.0162109	0	0	0.0717031	0	0.0146876	0.0262646	0.0552452	0.0237516	0.205216	0.107014	0	0.0325256	0	0.0019276	0.00866907	0.01	0.378726	0.925381
TCGA_TCGA-FB-AAQ3	0	0.0212275	0.00155819	0.111388	0	0.0825701	0.0219491	0.00427314	0.00558287	0.00948175	0	0.0329826	0.00709759	0.170067	0.0765526	0.211079	0.04974	0.0733125	0.105477	0	0	0.0156603	0.01	0.287736	0.966225
TCGA_TCGA-RL-AAAS	0.143801	0	0.0347299	0.202888	0	0.0902076	0.00367205	0.00513121	0.0131164	0.0237747	0	0.0387284	0.0132382	0.0422075	0.050437	0.0489338	0.19158	0	0.0975541	0	0	0	0	0.441191	0.897248
TCGA_TCGA-IB-7890	0.0143699	0	0.0483745	0.0266842	0	0.103092	0.00340482	0	0	0	0.00964657	0	0	0.366851	0.0166951	0.260209	0.0518966	0	0.0929723	0	0.000691226	0.00511258	0.01	0.281533	0.987045
TCGA_TCGA-XD-AAUI	0.191199	0.03533	0.0447492	0.120661	0	0.05828	0.037863	0.00316466	0.0356292	0	0	0	0.000750322	0.189729	0.0269054	0.154937	0.0398925	0.0166403	0.0408395	0	0	0.00342993	0.01	0.407646	0.912762
TCGA_TCGA-2J-AABK	0.156928	0	0.0759646	0.129584	0	0.0408477	0.0108137	0.0275207	0.0119003	0.0230632	0	0.028597	0	0.160528	0.0795861	0.139057	0.0160803	0	0.0953083	0	0	0.00422096	0.01	0.300487	0.960525
TCGA_TCGA-IB-A5SS	0.0158357	0	0.00119294	0.0520512	0	0.0981791	0.0129135	0.00664726	0.0180244	0	0	0.00921851	0.00280111	0.278181	0.026902	0.371073	0.000629056	0.0198721	0.0415084	0	0	0.0449709	0.01	0.391101	0.927281
TCGA_TCGA-FB-AAPZ	0.0355151	0	0.00241593	0.155971	0	0.137521	0.0516108	0	0.00450892	0.0172569	0.00433377	0	0.00413935	0.214848	0.0473589	0.196733	0.0720545	0.00266327	0.0256897	0.00301242	0.00398724	0.0203796	0.01	0.295041	0.964601
TCGA_TCGA-2J-AABI	0.212552	0	0.0716799	0.0415529	0	0.0484921	0.0520754	0.0191592	0.0705666	0.0281736	0	0.00663778	0	0.26636	0.0236586	0.125561	0	0.0286285	0.00273006	0	0	0.00217292	0.01	0.385405	0.925441
TCGA_TCGA-HZ-7920	0.160682	0	0.0333717	0.151904	0	0.196297	0.06582	0	0	0	0	0	0.0427613	0.000404297	0.0329644	0.166115	0.0755361	0	0.0664878	0	0	0.00765597	0.01	0.368374	0.929464
TCGA_TCGA-FB-AAPU	0.144078	0	0.0454311	0.0624242	0	0.32225	0.050008	0	0.00885867	0	0	0	0.00963678	0	0.0237797	0.120923	0.129753	0.0588098	0.0240486	0	0	0	0.31	0.0526706	1.06207
TCGA_TCGA-HZ-7922	0.0743661	0	0.00149332	0.113969	0	0.195493	0	0	0.00159369	0	0	0.0323345	0.0276315	0.0501956	0.105218	0.146482	0.0700049	0	0.139912	0	0.0176095	0.0236983	0.02	0.218231	0.9908
TCGA_TCGA-IB-A6UF	0	0.0283964	0.0246544	0.0556219	0	0.110435	0	0.00827493	0.00199709	0	0	0.0321694	0.115108	0.140731	0.0432447	0.18866	0.0257388	0	0.138437	0	0.0828595	0.00367099	0.19	0.087419	1.04039
TCGA_TCGA-OE-A75W	0.0732697	0	0.0370688	0.223997	0	0.169127	0.00464279	0	0.0116277	0	0	0.0411352	0.00679529	0.127559	0.0940569	0.13292	0.0237653	0	0.0433343	0	0	0.0107011	0.01	0.409544	0.91184
TCGA_TCGA-3A-A9IZ	0	0.0686846	0.00716505	0.00688226	0	0.205563	0.0262297	0.0452228	0	0	0	0.0443446	0	0.215643	0.0794747	0.105188	0	0	0.0319873	0	0.036827	0.126787	0.51	0.0151381	1.08437
TCGA_TCGA-2J-AABU	0.0868142	0.0034131	0	0.203784	0	0.203336	0.00107054	0	0	0	0	0.00939403	0.0241523	0.141315	0.0174149	0.200386	0.0247216	0.0202465	0.0639518	0	0	0	0.01	0.24107	0.987161
TCGA_TCGA-HZ-7924	0.109371	0	0.0405319	0.131959	0	0.277614	0	0	0	0	0	0.0294739	0.0279008	0.0193717	0.0153164	0.170932	0.000332289	0.0147037	0.161507	0	0.000985654	0	0.06	0.150057	1.02354
TCGA_TCGA-HZ-7289	0	0.0268111	0.00364038	0.149433	0	0.111117	0.0317217	0.0130191	0.0207548	0	0	0.158365	0.0138948	0.146782	0.0220706	0.102076	0	0.0139957	0.171044	0	0	0.0152755	0.51	0.0138913	1.09164
TCGA_TCGA-HZ-7926	0.336325	0	0.0316728	0.109914	0	0.166261	0.0271357	0	0.000591272	0	0.0199337	0	0.00947411	0.0170064	0.00337992	0.0953135	0.054712	0.0568053	0.0422479	0	0.0142882	0.0149384	0.01	0.26166	0.987968
TCGA_TCGA-RB-AA9M	0	0.0718887	0.0185192	0.141744	0	0.179204	0	0.0397458	0.0205202	0.0111499	0	0	0.0713141	0.0921397	0.0622371	0.146632	0.087439	0	0.0435258	0	0.00119908	0.0127419	0.02	0.196226	1.00042
TCGA_TCGA-3A-A9IO	0.0149511	0.0176576	0.196376	0.0610135	0	0.111329	0	0.0226001	0.0112673	0.0391336	0	0.0835404	0.0199544	0.124748	0	0.109343	0.0250213	0.0377945	0.125269	0	0	0	0.39	0.0308744	1.08024
TCGA_TCGA-2J-AABH	0.148404	0	0.045532	0.0753539	0	0.224927	0	0	0.00731206	0	0	0	0.0151565	0.203264	0.0237119	0.147872	0.0830042	0	0	0.00570047	0	0.0197621	0.01	0.241276	0.988881
TCGA_TCGA-IB-7645	0.0556426	0	0.0033645	0.102987	0	0.202902	0.0578429	0	0.000275639	0.031167	0	0	0.0123178	0.178174	0.038692	0.205939	0.0506558	0.00482283	0.0324121	0	0	0.0228047	0.01	0.23503	0.98829
TCGA_TCGA-2J-AABA	0.149288	0	0.140204	0.15492	0	0.29664	0	0	0	0.00552402	0	0	0	0.107492	0.00247772	0.0854259	0	0.0265435	0.0302626	0	0	0.00122217	0.01	0.363934	0.939589
TCGA_TCGA-FB-AAQ0	0	0.0958154	0.0231993	0	0	0.216359	0	0	0.0372118	0.00383823	0	0.101909	0	0.302856	0.00274355	0.104758	0	0.0336626	0	0.0696792	0	0.00796794	0.23	0.069476	1.0739
TCGA_TCGA-FB-AAPQ	0	0.0692144	0.0271363	0.0507926	0	0.0963324	0	0.00393534	0	0.035178	0.032546	0	0	0.476493	0.0301697	0.087721	0	0	0	0.064189	0	0.026292	0.18	0.0882018	1.09378
TCGA_TCGA-2L-AAQL	0.00662249	0.0229493	0.0164258	0.106121	0	0.11282	0	0.00528905	0.0196901	0.0401602	0	0.0467529	0.00236912	0.120905	0.0747372	0.240547	0.0484991	0	0.136111	0	0	0	0.01	0.275712	0.969448
TCGA_TCGA-HZ-7923	0.0575905	0	0.0102384	0.128453	0	0.231417	0.0393774	0	0.00190625	0	0.000562921	0	0.102826	0	0.0117328	0.16603	0.1699	0.0350285	0.0362497	0	0	0.00868741	0.11	0.125057	1.02632
TCGA_TCGA-H6-A45N	0.0577667	0.00572711	0.0111693	0.120351	0	0.114912	0	0.00010548	0.0122297	0.0371591	0	0.0102213	0	0.31132	0.056221	0.144613	0.0741123	0	0.044091	0	0	0	0.01	0.32618	0.95377
TCGA_TCGA-F2-A44H	0.0318595	0	0.0102595	0.0313441	0	0.079105	0	0.00380557	0.0131378	0	0	0.00326432	0.0550617	0.414985	0.0190534	0.230241	0.0528574	0.00254538	0.0382294	0	0	0.0142512	0	0.540338	0.84163
TCGA_TCGA-IB-7644	0.0141823	0	0.00920404	0.081452	0	0.326229	0	0	0.00303332	0	0	0.0340197	0.0141832	0.0128494	0.0263153	0.151679	0.186019	0.0146524	0.105545	0	0	0.0206364	0.03	0.170162	1.01242
TCGA_TCGA-3A-A9IB	0	0.0200312	0.00141527	0.0358175	0	0.123632	0	0.0149773	0.0196684	0.0136223	0	0.0359006	0.00304795	0.198071	0.0645953	0.31519	0.0405448	0	0.0806308	0	0	0.0328543	0.01	0.378024	0.927885
TCGA_TCGA-IB-AAUW	0.188643	0	0.0666443	0.132265	0	0.119137	0.0114493	0.00318882	0	0	0	0.0257902	0.0669509	0	0.0760541	0.116511	0.086258	0	0.0873095	0	0	0.0197983	0.01	0.285691	0.965466
TCGA_TCGA-HZ-7919	0.0529219	0	0.0240093	0.0717888	0	0.335549	0.02194	0	0	0	0	0.0141259	0.00820494	0.0340286	0.107301	0.166402	0.0605102	0	0.100208	0	0	0.00301058	0.04	0.161332	1.01792
TCGA_TCGA-IB-AAUM	0.0444909	0.0210358	0.00898718	0.14809	0	0.117923	0.00337367	0.0301835	0.0271872	0	0	0.0100982	0.0017727	0.28015	0.0373809	0.172417	0	0	0.0969098	0	0	0	0.01	0.29777	0.96511
TCGA_TCGA-HZ-A8P1	0	0.0674125	0.00358006	0.0204777	0	0.285607	0	0	0.0139222	0	0.0429462	0	0.00752046	0.0795286	0.0398767	0.29339	0.0366526	0	0.088555	0	0	0.0205301	0.2	0.0819622	1.04613
TCGA_TCGA-2J-AABV	0.0253637	0	0.0935118	0.245256	0	0.0457646	0.0253084	0.00183823	0.0326458	0	0	0.06477	0.101852	0.00920956	0.0166422	0.113869	0.10483	0	0.114587	0	0	0.0045511	0.02	0.229816	0.986683
TCGA_TCGA-F2-6880	0	0.0338364	0.0429697	0.153447	0	0.0606801	0	0.0119733	0	0	0	0.0430286	0.0186921	0.0786374	0.0440709	0.260382	0.00997302	0	0.24231	0	0	0	0.23	0.0717942	1.05156
TCGA_TCGA-2L-AAQJ	0.159893	0	0.0551167	0.0837416	0	0.116612	0	0.0342703	0.0107574	0.00651395	0	0.040811	0	0.237285	0.0730277	0.137536	0.0185494	0	0.0234284	0	0	0.00245719	0.01	0.342477	0.944195
TCGA_TCGA-HZ-8317	0.0041677	0.00226527	0.0113094	0	0	0.210012	0	0	0	0	0.0624856	0	0.0210115	0.118693	0.0351263	0.263841	0.00903409	0.0325729	0.116418	0.027915	0	0.0851484	0.43	0.0251045	1.07176
TCGA_TCGA-3A-A9I9	0.0395068	0.00911486	0.0058638	0.138816	0	0.1069	0	0.0202685	0.0299403	0	0	0.0771098	0.0457951	0.122066	0.0178375	0.235835	0.0483736	0.00139121	0.0651047	0	0	0.0360765	0.01	0.26111	0.976391
TCGA_TCGA-FB-AAPY	0.0942544	0.000777522	0.0432318	0.105268	0	0.147182	0.00882242	0.0259141	0.0568379	0	0	0	0.0228944	0.0860588	0.032328	0.193011	0.077811	0.0252124	0.0663226	0	0	0.0140735	0.01	0.385708	0.921884
TCGA_TCGA-H6-8124	0.0679522	0	0.0389222	0.047224	0	0.170634	0	0	0.034618	0	0	0.0196271	0	0.298178	0.0120178	0.103302	0.103172	0.000356752	0.0913423	0	0.0111878	0.00146593	0.06	0.150071	1.02825
TCGA_TCGA-3E-AAAY	0.049027	0	0.0152121	0.12397	0	0.169041	0.0186729	0	0.0238971	0	0	0.0158409	0.0051237	0.101031	0.0541735	0.207525	0.0897922	0	0.0794282	0	0	0.0472645	0.01	0.279041	0.966253
TCGA_TCGA-LB-A8F3	0	0.0335238	0.0427325	0.0534674	0	0.153868	0	0.0245067	0.0237329	0	0	0.0125831	0.0254956	0.24875	0	0.189287	0	0	0.14573	0	0	0.0463231	0.1	0.128075	1.03629
TCGA_TCGA-US-A77E	0.0193378	0.0995001	0	0.0156691	0	0.157529	0	0.0270923	0.0614314	0	0	0.0653471	0	0.302426	0.0389993	0.14767	0	0	0.0482399	0	0	0.0167575	0.09	0.134721	1.03964
TCGA_TCGA-YY-A8LH	0.0281322	0.106126	0	0.0732012	0	0.222956	0	0	0.081808	0.0183468	0	0.0558403	0.00529267	0.0938024	0.0372823	0.074322	0.0329195	0.0322191	0.136079	0	0	0.00167276	0.02	0.181615	1.00928
TCGA_TCGA-IB-7654	0.0539557	0.0234576	0.00580792	0.056403	0	0.165838	0	0.000347912	0.0165727	0.00508587	0	0.00716171	0	0.143374	0.104417	0.223333	0.106626	0	0.0828193	0	0	0.0047999	0.02	0.232539	0.988566
TCGA_TCGA-FB-A78T	0	0.0201298	0.00323475	0.0712919	0	0.120717	0.01679	0	0.018737	0	0	0.00396605	0.122944	0.223526	0.0589341	0.165635	0.124299	0	0.0497962	0	0	0	0.01	0.259188	0.980441
TCGA_TCGA-2J-AAB8	0.0696115	0.00913692	0	0.0901924	0	0.121387	0.000485137	0.0398433	0.0274787	0.0163801	0	0.0202305	0	0.094636	0.0576897	0.238767	0.131711	0.0271696	0.0458147	0	0	0.00946694	0.02	0.208265	0.996222
TCGA_TCGA-FB-A4P6	0.0268967	0	0.0286243	0.157701	0	0.24793	0	0	0	0	0	0.017121	0.0905922	0	0.0214281	0.211902	0.0480995	0.0158306	0.13294	0	0	0.000934277	0.23	0.073657	1.04812
TCGA_TCGA-FB-A7DR	0.0847451	0	0.0191341	0.103391	0	0.1085	0.0318794	0	0.0243802	0	0	0.0115688	0	0.117291	0.0780602	0.183731	0	0.0863595	0.108626	0	0	0.0423338	0.02	0.222838	0.989591
TCGA_TCGA-H8-A6C1	0.0380315	0.0436061	0.0160196	0.0531633	0	0.141269	0	0	0.0586251	0	0	0.0301264	0	0.0461196	0.0219572	0.158045	0.20869	0.0472838	0.0813735	0	0	0.0556898	0.07	0.146232	1.01542
TCGA_TCGA-2J-AABE	0.0344477	0	0.0183009	0.0412741	0	0.0884246	0.00543613	0.00343187	0.0196152	0	0.0171633	0	0.125906	0.192029	0	0.284533	0.0738196	0.0383397	0.00153758	0.0162045	0	0.0395364	0.01	0.343768	0.945317
TCGA_TCGA-RB-A7B8	0.00778364	0.0206329	0.0130993	0.130813	0	0.141573	0	0.0216387	0.0544374	0	0	0.0510372	0	0.122808	0.074755	0.19702	0.0996301	0	0.0321952	0	0	0.0325773	0.01	0.233782	0.989025
TCGA_TCGA-2J-AABO	0.0867969	0	0.0044603	0.0672376	0	0.30793	0	0	0.0156885	0	0	0	0	0.214458	0.0515077	0.15054	0.0274437	0.00564982	0.0682876	0	0	0	0.01	0.293982	0.965318
TCGA_TCGA-FB-A5VM	0.0760414	0	0.020635	0.120254	0	0.0927171	0.0133873	0.0239503	0.0112979	0.0182032	0	0.0122836	0.0135039	0.237371	0.0266073	0.166991	0.0740143	0.0256907	0.0565589	0	0	0.0104924	0.01	0.328278	0.948351
TCGA_TCGA-HZ-8315	0.0400354	0	0.00913344	0.11205	0	0.115582	0.0335031	0.00344816	0.00169833	0.0262061	0	0	0	0.110369	0.174024	0.179698	0.0802869	0	0.0887085	0	0.0102345	0.0150217	0.1	0.129963	1.03703
TCGA_TCGA-3A-A9IX	0.12455	0	0.0436332	0.139544	0	0.178219	0.0120503	0	0.0403297	0.0189687	0	0	0.0416044	0.012738	0.02268	0.150973	0.111841	0.0496739	0.0413353	0	0	0.0118597	0	0.434732	0.900533
TCGA_TCGA-XD-AAUH	0.258232	0.00916138	0.0493776	0.173093	0	0.238287	0.0256266	0	0.000528544	0	0	0	0.0145803	0.0203135	0.0199943	0.115346	0.0611538	0	0.000219393	0.0135719	0	0.000513698	0	0.530134	0.848281
TCGA_TCGA-HZ-A77O	0.00452719	0.00780056	0.00948155	0.0861935	0	0.054912	0	0.00123879	0.0259271	0	0	0.0672	0.00731944	0.205078	0.084919	0.27766	0.0809706	0	0.0725316	0	0	0.0142405	0.02	0.199659	1.01131
TCGA_TCGA-IB-A5SO	0.0625245	0.0660879	0.00708388	0.135368	0	0.134109	0.00933657	0	0.0103741	0.0262166	0	0	0	0.24463	0.0289026	0.169866	0.044571	0.0322929	0.0286365	0	0	0	0.01	0.294679	0.965217
TCGA_TCGA-F2-6879	0	0.00162175	0.00519609	0.0473922	0	0.248159	0	0.0364926	0.00567863	0	0	0.0169407	0.0198142	0.188114	0.0782217	0.134312	0.0981029	0	0.0941922	0	0	0.0257622	0.02	0.187069	1.00861
TCGA_TCGA-2J-AAB4	0.000359086	0.00781312	0.0121066	0.126013	0	0.248109	0	0	0.00357506	0	0	0	0.063108	0.0589797	0.0846819	0.284587	0.0684563	0.0166319	0.020091	0	0.00548811	0	0.01	0.244702	0.986043
TCGA_TCGA-US-A774	0.0801613	0	0.0605239	0.103153	0	0.0811627	0	0	0.0252687	0	0	0.0706048	0	0.109902	0.0893515	0.168086	0.0856561	0	0.105541	0	0	0.0205895	0.02	0.229045	0.986906
TCGA_TCGA-IB-8126	0.0851727	0	0	0.227035	0	0.236413	0.0408162	0	0	0.114207	0	0	0	0.0141919	0.0504008	0.150318	0.0134432	0.00535167	0.0332843	0.0142361	0.00873049	0.00639859	0.01	0.362359	0.938246
TCGA_TCGA-F2-A44G	0	0.0163633	0.00185787	0.0453384	0	0.144805	0	0	0.0214613	0	0	0.0470444	0	0.141331	0.0830641	0.183367	0.123816	0	0.091146	0	0.0125927	0.0878124	0.32	0.0520722	1.0621
TCGA_TCGA-IB-AAUO	0	0.038422	0.0117466	0.0751405	0	0.182608	0	0	0.0428205	0.00760542	0	0.122447	0	0.0648789	0.0650485	0.146257	0.066333	0.0572939	0.105494	0	0	0.0139041	0.02	0.207915	0.999664
TCGA_TCGA-2J-AAB6	0	0.0725971	0.0195243	0.0358873	0	0.0852175	0.00492019	0.0124028	0	0	0	0.000619045	0.00331429	0.181591	0.0686193	0.389569	0.0105333	0.0157322	0.0813424	0	0	0.0181304	0.01	0.366082	0.934955
TCGA_TCGA-2J-AABF	0.0657319	0	0.00789308	0.100249	0	0.0916461	0.0138317	0	0.0259286	0	0	0.0266988	0.0458463	0.0641357	0.133795	0.209662	0.0948689	0	0.070433	0	0	0.0492808	0.01	0.33838	0.942785
TCGA_TCGA-HZ-8002	0.03581	0	0.0029442	0.127583	0	0.203619	0.0190354	0	0	0	0	0.0025589	0.0759432	0.118093	0.027725	0.271562	0.0346719	0.00579945	0.0665011	0	0	0.00815371	0.02	0.222096	0.992747
TCGA_TCGA-FB-AAQ6	0	0.131253	0.0116047	0.00371848	0	0.159024	0	0	0.102178	0.0169789	0	0.0826435	0	0.246774	0.0846663	0.0688246	0	0	0.0841465	0	0	0.0081883	0.02	0.192172	1.00968
TCGA_TCGA-IB-7891	0.0940896	0	0.11985	0.0905097	0	0.112789	0.0269944	0	0.0264322	0.0192989	0	0	0.00692367	0.0644475	0.101576	0.144984	0.0758896	0	0.0995901	0	0	0.0166254	0	0.427602	0.903366
TCGA_TCGA-YB-A89D	0.0017614	0.012841	0.00758146	0.0458319	0	0.233734	0	0	0.0113424	0	0	0.0280796	0.031739	0.142558	0.0145739	0.214706	0.107348	0.0878754	0.0359682	0.0218806	0.00217979	0	0.01	0.234012	0.988704
TCGA_TCGA-IB-A5SQ	0.0159771	0.0327372	0.05111	0.0979706	0	0.0842244	0.0180726	0	0.0252685	0	0	0.000444638	0.0126205	0.276026	0.0347852	0.21419	0.0498446	0.0160019	0.0581339	0	0	0.0125931	0.01	0.33771	0.946808
TCGA_TCGA-2J-AABP	0	0.00209451	0.0191215	0.109046	0	0.0431715	0.080504	0.0151855	0.0128155	0	0.0175972	0	0	0.266767	0.0592657	0.347395	0.000901818	0	0.0143586	0	0	0.0117752	0.24	0.0655497	1.08203
TCGA_TCGA-US-A77G	0	0.0668664	0.00650322	0.0676742	0	0.228651	0	0	0.0195992	0.0134004	0	0.0260454	0.0200307	0.0617048	0.0452149	0.247234	0.0677661	0.0262354	0.103073	0	0	0	0.18	0.0887756	1.04004
TCGA_TCGA-IB-A7LX	0.0234458	0	0.0289419	0.179248	0	0.224739	0	0.0312767	0	0	0	0.0113654	0.0063541	0.185604	0.0842851	0.132517	0	0	0.0744244	0	0	0.0177979	0.09	0.134869	1.03606
TCGA_TCGA-US-A77J	0.373385	0	0.120247	0.123251	0	0.0209216	0.0182493	0.0208995	0.0316586	0.0489808	0	0.00820397	0	0.0687737	0.0246554	0.0729328	0.0516941	0	0.0081209	0	0.0045812	0.00344581	0	0.648071	0.765197
TCGA_TCGA-PZ-A5RE	0	0.067309	0	0.0318542	0	0.13856	0.00511924	0.00406757	0.0121357	0	0	0	0	0.286494	0	0.238139	0.0670476	0.0457403	0.0745393	0	0.00939893	0.0195954	0	0.472009	0.88162
TCGA_TCGA-HV-A7OL	0.220009	0	0.11901	0.130393	0	0.0118433	0.0155006	0.111261	0.00804878	0	0	0.040323	0	0.0666549	0.0482828	0.0921637	0.0403067	0.00748941	0.0616907	0	0	0.027023	0	0.48744	0.872647
TCGA_TCGA-IB-7897	0.0494042	0	0.019168	0.152211	0	0.261497	0.0494224	0	0	0.0586011	0	0	0.0230359	0	0.0389623	0.196818	0.0748923	0.0146066	0.0337543	0	0.00719195	0.0204347	0.01	0.276925	0.970594
TCGA_TCGA-3A-A9IV	0	0.00868526	0.0164105	0	0	0.14356	0	0.0119561	0	0.0279336	0	0.0463233	0.00713216	0.269508	0.0204669	0.371362	0	0	0.0571269	0	0	0.0195355	0.3	0.0560939	1.09069
TCGA_TCGA-3A-A9I7	0.0807004	0.0266878	0.0800458	0.127427	0	0.164554	0	0.0177696	0.0475664	0	0	0.0195767	0	0.0765796	0.0674587	0.158496	0.0617953	0	0.0686886	0	0	0.00265366	0.01	0.348747	0.938261
TCGA_TCGA-FB-AAPP	0	0.0391656	0.0622318	0	0	0.365784	0	0	0	0	0.0522804	0.099883	0	0	0.0312254	0.174881	0.0333678	0	0.141181	0	0	0	0.44	0.0241945	1.07851
TCGA_TCGA-F2-A7TX	0.0578499	0	0.0101533	0.197075	0	0.0842931	0.102849	0.0268039	0	0	0	0.0261884	0	0.0898211	0.147574	0.162904	0.00335983	0.00119472	0.0836248	0	0	0.00630828	0.01	0.407745	0.912516
TCGA_TCGA-XD-AAUL	0	0.0170412	0.00839702	0.0254758	0	0.214477	0.00601433	0	0.0282931	0	0	0.0157173	0	0.169934	0.0207199	0.270818	0.0827218	0.0232821	0.0610004	0	0.00269837	0.0534099	0.01	0.240524	0.988263
GSE16515_GSM414924	0.0335652	0.0196086	0.00911708	0.0741062	0	0.223509	0	0	0.0414805	0	0.0173844	0	0.0145219	0.158619	0.00829192	0.22003	0.159801	0.0199652	0	0	0	0	0.33	0.0475223	1.06994
GSE16515_GSM414925	0.00404403	0.0336042	0.0110356	0.0948448	0	0.142486	0	0	0.0704968	0	0	0.0452559	0	0.270363	0.0337026	0.153065	0.0189315	0.0163276	0.0875505	0	0	0.0182919	0.02	0.183329	1.01493
GSE16515_GSM414926	0.0786284	0.277737	0	0.13582	0.064715	0.106366	0.000368341	0	0.0469773	0	0	0.0255852	0	0.151203	0.0235716	0.0523008	0	0.0315269	0.00520039	0	0	0	0.1	0.128784	1.05545
GSE16515_GSM414927	0	0.0109786	0.00276882	0.0527517	0	0.123395	0	0.0154257	0.025306	0	0	0.0782178	0.259509	0.0090362	0.0233125	0.216192	0.053872	0.00258348	0.126651	0	0	0	0.19	0.0853453	1.04654
GSE16515_GSM414928	0	0	0.00130905	0.00983458	0	0.111685	0	0.00342416	0.0117685	0	0	0.0374254	0.303563	0.0773976	0.0141866	0.269016	0.0191013	0.011593	0.129696	0	0	0	0.2	0.0824946	1.05948
GSE16515_GSM414929	0.103899	0	0.225236	0.193683	0	0.0546372	0.0625384	0	0.00893335	0.0274996	0.0107683	0	0	0.0458314	0.045122	0.11986	0.0158849	0.00126469	0.0473788	0	0.0243602	0.0131023	0	0.542252	0.840893
GSE16515_GSM414930	0.00482229	0	0	0	0	0.262495	0	0.000116576	0.0479922	0	0	0.0311541	0.147804	0.080121	0	0.129659	0.00618163	0.0773325	0.14176	0	0	0.0705623	0.21	0.0790561	1.04679
GSE16515_GSM414931	0.0480052	0	0.095444	0.0496579	0	0.19769	0	0	0.0185463	0	0	0.0336749	0	0.239294	0.0270046	0.21298	0.000421899	0	0.0514368	0	0	0.0258445	0.01	0.296445	0.964926
GSE16515_GSM414932	0.115693	0	0.175786	0.0144209	0	0.131939	0.0261406	0	0.00995476	0	0	0.0184314	0.00552723	0.107091	0.0401047	0.144447	0.0732586	0	0.117063	0	0	0.0201434	0	0.513696	0.860678
GSE16515_GSM414933	0.0306993	0	0.0153977	0.040533	0	0.233524	0	0	0.00968199	0	0	0.0307983	0	0.280235	0.030415	0.237936	0	0	0.0656504	0	0	0.0251307	0.14	0.111976	1.05249
GSE16515_GSM414934	0.0289763	0.295724	0.113046	0.0620911	0.0500467	0.0577695	0.0529512	0	0	0.0525604	0	0.00224247	0	0.0256954	0.0193461	0.124999	0.0170328	0	0.0917885	0	0	0.00573182	0	0.610994	0.800229
GSE16515_GSM414935	0.0118891	0.0135358	0.00875758	0.101037	0	0.215659	0.00218095	0	0.0218252	0.00942924	0	0.00451201	0.0257486	0.103801	0.132341	0.186918	0.0555984	0	0.106767	0	0	0	0.01	0.258611	0.978703
GSE16515_GSM414936	0.0550447	0.0572272	0	0.0533153	0.0427918	0.138101	0.016165	0.0146124	0.0483036	0	0	0.00147191	0	0.331032	0.0403169	0.128133	0.0201362	0	0.0414475	0	0.0119016	0	0	0.509391	0.861668
GSE16515_GSM414937	0.0310433	0.00739056	0.000435658	0.0805999	0	0.106101	0.0142906	0	0.0379066	0.0255229	0	0	0.00107408	0.177483	0.0537762	0.224376	0.119767	0	0.0746838	0.0120661	0.00355665	0.0299268	0.01	0.411637	0.910762
GSE16515_GSM414938	0.221499	0	0.247187	0.0598675	0	0.281204	0.00730383	0	0	0	0	0.0091194	0.0110542	0.0411919	0.00948117	0.0749547	0	0.00111201	0.0355241	0	0	0.000501573	0	0.576563	0.816493
GSE16515_GSM414939	0.054139	0	0.0140879	0.0794047	0	0.126049	0.0140874	0.0258666	0.0157298	0.0110519	0	0.0437111	0.00261618	0.167069	0.105573	0.184643	0.0447206	0	0.0598827	0	0.00163344	0.0497354	0.01	0.288532	0.965385
GSE16515_GSM414940	0.0434321	0	0.0113995	0.101397	0	0.251607	0.0467412	0	0	0.0108328	0	0.0334439	0.0193424	0.100698	0.0451819	0.186008	0.0789042	0	0.0606195	0	0	0.0103914	0.01	0.278508	0.96763
GSE16515_GSM414941	0.0995931	0	0.00948635	0.0807903	0	0.233908	0.0510274	0	0	0	0	0	0.000996151	0.141532	0.064046	0.163869	0.0494342	0	0.0685228	0	0.0280611	0.00873337	0.01	0.270577	0.970009
GSE16515_GSM414942	0	0	0.0526377	0.162884	0	0.123828	0	0.0098288	0	0	0	0.0485713	0.0147368	0.00576014	0.00303228	0.231368	0	0.114263	0.191676	0	0	0.041413	0.36	0.0360711	1.06112
GSE16515_GSM414943	0.0466284	0	0.0148956	0.115931	0	0.0916504	0.0163417	0.00843233	0.0134172	0.0367752	0	0.0486	0	0.230722	0.0666533	0.159516	0.0307556	0	0.0308271	0	0	0.0888537	0.01	0.253446	0.984833
GSE16515_GSM414944	0.012164	0.0315057	0	0.129662	0	0.153826	0.032833	0.0359643	0	0	0	0.0365743	0.013938	0	0.12517	0.177043	0	0.154325	0.0555401	0	0	0.041455	0.02	0.20526	1.00963
GSE16515_GSM414945	0.0398246	0	0.0228269	0.0637011	0	0.0946121	0.009583	0.0247585	0.0196002	0	0	0.0219482	0	0.391429	0.0417211	0.229055	0.00286306	0	0.0378379	0	0	0.000238912	0.02	0.217008	1.01936
GSE16515_GSM414946	0.0399684	0	0	0.0693092	0	0.220612	0.0164042	0	0	0	0	0.0266429	0	0.255091	0.0554271	0.190274	0.0352449	0.00719409	0.0838325	0	0	0	0.03	0.171941	1.02024
GSE16515_GSM414947	0.00427489	0	0.0103134	0.220425	0	0.303815	0	0	0	0	0	0	0.0179612	0.0516285	0.0243112	0.125726	0	0.0489228	0.192622	0	0	0	0.02	0.225517	1.00017
GSE16515_GSM414948	0.0336001	0	0.00838128	0.059153	0	0.112707	0.00594135	0	0.0506834	0	0	0	0	0.371803	0	0.17758	0.0596071	0	0.021377	0.0672006	0	0.0319662	0.01	0.36264	0.942976
GSE16515_GSM414949	0	0.000467018	0.000891223	0.0905825	0	0.0838849	0.00228709	0	0.0119402	0.00120004	0	0.0170467	0.0124668	0.194761	0.0904661	0.263429	0.135585	0	0.0700763	0	0.00494313	0.0199722	0.01	0.336305	0.948408
GSE16515_GSM414950	0.0204825	0	0.00566415	0.117781	0	0.0938786	0.022031	0	0.0227603	0.0069607	0	0.0122868	0.095209	0.168648	0.0135083	0.191983	0.0520853	0.0304079	0.0764128	0	0.0256044	0.0442962	0.01	0.342457	0.941061
GSE16515_GSM414951	0.230698	0	0	0.0633656	0	0.158094	0.0135588	0.0111203	0.020338	0.0670604	0	0.00581273	0	0.158688	0.0493911	0.12643	0.0602101	0	0.0189222	0	0	0.0163114	0.01	0.389961	0.920889
GSE16515_GSM414952	0.12366	0	0.0547707	0.200639	0	0.13398	0.0633776	0	0.00169882	0.0538608	0	0	0.00100293	0.0708127	0.0575716	0.152342	0.0531249	0.00643732	0.0249451	0	0	0.00177685	0	0.418466	0.907376
GSE16515_GSM414953	0.14315	0	0.0497219	0.233401	0	0.184411	0.0189549	0	0.015819	0.0118231	0	0.0181449	0.0234997	0.0383895	0.0138323	0.130445	0.00262513	0.00790101	0.106201	0	0	0.00167975	0.01	0.415439	0.909165
GSE16515_GSM414954	0.123145	0	0.0131214	0.0327465	0	0.133065	0.0565975	0.00129278	0.0277958	0.0374976	0	0.033981	0.0301171	0.133888	0.00481904	0.219513	0.056494	0.0514094	0.0445174	0	0	0	0.01	0.294191	0.960116
GSE16515_GSM414955	0.106832	0	0.0417786	0.170345	0	0.148994	0.0304256	0.000938034	0.0300723	0.00258685	0	0	0.048834	0.00724923	0.0376486	0.223327	0.120651	0	0.0288695	0	0	0.00144825	0.01	0.343771	0.939821
GSE16515_GSM414956	0.0979641	0	0.022434	0	0	0.0839351	0.0389666	0.00483217	0.0316601	0.0357958	0	0	0.000528618	0.285489	0.0442484	0.200536	0	0	0	0.0910961	0	0.0625148	0.01	0.31864	0.958941
GSE16515_GSM414957	0.02752	0.0322899	0.0316363	0.137168	0	0.0743137	0.00301216	0.00146736	0.000346219	0.0196723	0.00510566	0	0.0338013	0.0658072	0.0324409	0.285621	0.0593119	0.0127178	0.158954	0	0.00656616	0.0122474	0.01	0.239907	0.981158
GSE16515_GSM414958	0.161545	0	0.0424748	0.148139	0	0.171896	0	0	0.0111996	0	0	0	0.00797003	0.0657211	0.0316942	0.2086	0.071963	0.0143908	0.0290663	0	0.00680698	0.0285333	0.01	0.354629	0.935933
GSE16515_GSM414959	0.0386267	0	0	0.18059	0	0.157793	0	0.0833501	0.0283088	0	0.00998557	0	0	0.113556	0.22758	0.0685239	0	0.0514662	0.0402199	0	0	0	0	0.44161	0.901579
GSE16515_GSM414960	0.132802	0	0.140677	0.0682414	0	0.0859606	0.0368479	0.010195	0.0366038	0.00760746	0	0	0	0.212244	0.00605111	0.0938842	0.00796664	0.00499314	0	0.0373283	0	0.118597	0.01	0.365853	0.935476
GSE16515_GSM414961	0.0681686	0	0.00376081	0.070273	0	0.110053	0.0456129	0	0.00120339	0	0	0.00662437	0.13519	0.148594	0.0164434	0.207506	0.0478441	0.0240279	0.0910558	0	0	0.0236419	0.01	0.360937	0.932805
GSE16515_GSM414962	0.0590407	0	0.0441492	0.0941705	0	0.137657	0	0	0.00410661	0	0	0.0393353	0	0.310168	0.0486515	0.145935	0.0472657	0	0.0510524	0	0	0.0184686	0.01	0.238063	0.99384
GSE16515_GSM414963	0.0841313	0	0.0198672	0.199727	0	0.180232	0.0416039	0.00256093	0	0.0926329	0	0	0.0271157	0.00943942	0.0872721	0.196318	0.0242497	0	0.0329543	0	0	0.00189539	0.01	0.27295	0.975609
GSE16515_GSM414964	0.120082	0	0.0365204	0.0797099	0	0.165342	0.0146059	0.006016	0.0060109	0.00560048	0	0	0	0.204701	0.10393	0.196705	0.0036761	0	0.0340999	0.00268699	0.00311407	0.0171999	0.01	0.352593	0.938647
GSE16515_GSM414965	0.405448	0	0	0.172018	0	0.066942	0.0264301	0	0.0446401	0	0	0.00479484	0.000307657	0.137633	0.0056514	0.107186	0	0.00771952	0.0209714	0	0	0.000258814	0	0.590307	0.808893
GSE16515_GSM414966	0	0.114291	0.0659143	0.118563	0	0.0111755	0	0.0973131	0.0310039	0	0	0.168018	0.0491377	0.0147764	0	0.118665	0	0.113429	0.0903963	0	0	0.00731717	0.22	0.0782426	1.05944
GSE16515_GSM414967	0.111143	0	0.00961427	0.0383996	0	0.100362	0	0.00682814	0.0565886	0.00045966	0	0.0374913	0	0.27686	0.0268457	0.0471311	0.0419143	0.201036	0.0105556	0	0	0.0347714	0.02	0.174683	1.02543
GSE16515_GSM414968	0.0252464	0	0.0110354	0.133102	0	0.170024	0.0421119	0	0	0.061715	0	0	0	0.0691463	0.0957408	0.109123	0.190673	0	0.0654388	0	0.0212497	0.00539426	0.01	0.290543	0.962383
GSE16515_GSM414969	0.0278532	0	0.00785251	0.125478	0	0.180838	0	0	0.0100624	0	0	0.0112858	0.0482828	0.0728913	0.0204092	0.245164	0.0520441	0.0295916	0.168247	0	0	0	0.02	0.186656	1.00339
GSE16515_GSM414970	0.0704876	0	0.0255814	0.125908	0	0.231909	0.0320745	0	0	0	0.00425435	0	0.0740515	0.0342206	0.0371965	0.262421	0.0457139	0	0.0480966	0	0	0.00808506	0.01	0.275808	0.968145
GSE16515_GSM414971	0.0284283	0	0.00993593	0.029912	0	0.138419	0	0.00537052	0.0147223	0	0	0.0202818	0	0.409736	0.04662	0.21037	0	0	0	0.05959	0	0.026614	0.01	0.328648	0.966881
GSE16515_GSM414972	0	0.121089	0	0.00731356	0	0.273098	0	0	0.0902937	0	0	0.016492	0.0412966	0.208734	0.030606	0	0.00921239	0	0.201865	0	0	0	0.27	0.06077	1.06068
GSE16515_GSM414973	0.0105161	0.048399	0	0.0718121	0	0.173764	0	0.000508442	0.0555363	0	0	0.0449793	0.0642616	0.200372	0.0243509	0.140742	0.0450832	0.063202	0.0448642	0	0.00589605	0.00571375	0.01	0.250347	0.980898
GSE16515_GSM414974	0.0281664	0	0.0124378	0.119516	0	0.130373	0	0.0159147	0.0252504	0	0	0.0217375	0.168837	0.0441392	0.0394239	0.23528	0.0567243	0.0183474	0.0838519	0	0	0	0.02	0.214151	0.991691
GSE16515_GSM414975	0	0.0710726	0.00106803	0.30108	0	0.116627	0	0	0.0932574	0	0	0.0632993	0.0640355	0.10696	0.00388973	0	0.00103445	0.00169065	0.175986	0	0	0	0.56	0.00622253	1.10449

## Sheet: S2
Table S2: The genes and corresponding modules after WGCNA.
probes	moduleColor
MPDZ	black
TBL2	black
TYMSOS	black
SZRD1	black
C9orf85	black
PIGZ	black
CAMK2N1	black
TESPA1	black
NFYB	black
GNB4	black
CEP68	black
XCR1	black
FBXO22	black
CCDC77	black
EI24	black
SLC38A6	black
ZMYND8	black
VAV1	black
MIEN1	black
NOTCH1	black
CNTRL	black
GPR55	black
MILR1	black
EHD3	black
TRIM22	black
TCF4	black
FCGR1B	black
BNIP2	black
PIP4K2A	black
COX17	black
LY86	black
SLC25A10	black
CYR61	black
GSTO2	black
CYSRT1	black
FBXW4P1	black
MBD2	black
LPAR6	black
RPUSD3	black
TREM2	black
SDC3	black
CYYR1	black
KLF10	black
ORC4	black
ITGA8	black
CADM3	black
LTF	black
PCAT19	black
CYTH2	black
TCOF1	black
HSPA12B	black
TAL1	black
SYNE3	black
C2orf16	black
ZC3HAV1L	black
FAM78B	black
TRPC1	black
ALDH1A3	black
CFD	black
VAT1	black
APOBEC3G	black
RNASE2	black
EML1	black
RMND5B	black
LSP1	black
ADAMTS3	black
PLCL1	black
GTSF1	black
PCDHGC3	black
SEMA6B	black
IL33	black
RAB30-AS1	black
PPP1R8	black
CEP19	black
STK35	black
KLRC4	black
SOD3	black
LRFN5	black
DLC1	black
FGF10-AS1	black
TDRD10	black
SLC46A2	black
RAPGEF1	black
P2RY8	black
SLC7A6	black
TRPC2	black
C1GALT1C1	black
THEMIS2	black
SSPN	black
LIFR	black
CEBPE	black
RORB	black
P2RY1	black
ZNF385D	black
DYNC2LI1	black
NKG7	black
CCDC112	black
PDE7A	black
SEC16B	black
RGL4	black
HTR2A	black
OSR1	black
LAX1	black
TSPO2	black
SSR3	black
TDO2	black
CD3D	black
ELN	black
FRZB	black
TMEM52B	black
NFIA-AS2	black
PPM1F	black
HERC1	black
EVC2	black
CDK14	black
NUP62CL	black
ASAH2B	black
ZDHHC23	black
ZFAND3	black
ZCCHC4	black
CLEC2B	black
BCR	black
CD300C	black
BTN3A1	black
KCNQ5	black
COA4	black
PLAC9	black
P2RX7	black
ABI3	black
COL23A1	black
PREX2	black
BLVRA	black
SFRP1	black
F2RL3	black
KDELR1	black
ANKRD13A	black
USHBP1	black
WBP2NL	black
SPDYA	black
HAMP	black
VSIG4	black
OXSM	black
AP1S2	black
LEPROT	black
TOMM34	black
MYOZ3	black
MLF2	black
CD207	black
EXOSC8	black
ZNF252P-AS1	black
LIPA	black
MDGA1	black
SGSM3	black
FKBP5	black
CDH5	black
PTEN	black
SPATC1	black
HDC	black
PRICKLE1	black
FCGRT	black
TYW1	black
ZNF43	black
MRPS25	black
NME8	black
GIMAP7	black
OMD	black
BOLA3	black
NRP1	black
C3AR1	black
LRRC57	black
LSM4	black
ARPC1A	black
LYSMD4	black
CNNM1	black
AIFM3	black
PIP4K2C	black
COG3	black
PDIA3	black
SPATA9	black
RIPK4	black
MS4A2	black
ENG	black
MATK	black
CCBE1	black
EPOR	black
VN1R1	black
SPI1	black
TADA2A	black
XK	black
TMEM63B	black
MORN1	black
DHRS13	black
SERPINF1	black
CPXM2	black
LCP1	black
NECAP2	black
DBNDD1	black
COASY	black
TSKS	black
LYSMD1	black
JAM2	black
CHL1	black
CTPS2	black
SYT15	black
CD300A	black
CLHC1	black
IGFBP5	black
ITPR1	black
CD14	black
E2F5	black
ITGA4	black
TMEM33	black
RAP1A	black
SMAD7	black
SLAMF1	black
ESYT3	black
MC4R	black
MPEG1	black
CACNA2D1	black
GPR34	black
LMAN2	black
PIK3R3	black
NTRK1	black
CHTOP	black
APBB1IP	black
CREB3L2	black
SERPINE2	black
DDX19B	black
OSBP2	black
SF3A3	black
YIPF2	black
HTR2B	black
RASAL3	black
SLC25A2	black
CD40LG	black
RGS1	black
HOMEZ	black
SLAMF6	black
IL10	black
SLAMF7	black
ZEB2	black
PADI4	black
AC083843.1	black
FUK	black
SNN	black
ATP6V0D2	black
ISCA2	black
ZNF208	black
GIMAP6	black
PDE1B	black
FCER1G	black
FLT4	black
SLC31A2	black
PHLDB1	black
SFMBT2	black
CA5B	black
RENBP	black
ZNF26	black
CCDC85C	black
SPTA1	black
GFRA1	black
FCGR2A	black
WDR92	black
ZBTB42	black
CYB561A3	black
SLC27A4	black
EPHA10	black
GNLY	black
S1PR2	black
ANKHD1	black
LINC00896	black
OSTF1	black
NLRC3	black
SPON1	black
FGD3	black
ADD1	black
PDRG1	black
PTPRC	black
RASSF2	black
PRG4	black
GRN	black
ZNF823	black
IGF1	black
ABCB9	black
COL4A3	black
RSPO1	black
C9orf163	black
B4GALNT3	black
CIART	black
GAL3ST1	black
CTSC	black
TRAM2	black
GDF15	black
AGPAT2	black
ARSB	black
THEMIS	black
RGCC	black
FRMD4A	black
POLR2J4	black
LIPE	black
ASPHD1	black
MRAS	black
IL3RA	black
TMEM255A	black
KLF8	black
AGAP2	black
ARHGAP18	black
P2RY14	black
CD8B	black
IRF8	black
HSPA12A	black
BPHL	black
PGAP2	black
SHROOM4	black
TRPM2	black
STAC	black
ACTR3C	black
TLR4	black
TMEM246	black
LINC00582	black
EBP	black
CYTH1	black
SLCO2A1	black
CYGB	black
PNPO	black
SIGLEC17P	black
IGFBP7	black
CD86	black
GSS	black
FKBP15	black
APOL4	black
KLF13	black
SLX4IP	black
STC1	black
CISD2	black
MANBAL	black
SPIN3	black
SNX18	black
ATP11C	black
PENK	black
AGBL2	black
C12orf73	black
HOOK3	black
WDR60	black
RGS10	black
SLC25A16	black
ARHGAP10	black
CARD10	black
TBRG4	black
VWF	black
MCTS1	black
CLEC10A	black
CHODL	black
AGRP	black
FOSB	black
BCL6	black
TTYH2	black
SHISA6	black
PKD2L1	black
KLHL25	black
TMEM109	black
HNF4A-AS1	black
CTSW	black
TENM3	black
CD163	black
NR2F1	black
RCAN1	black
MAN2B1	black
COX7A1	black
C20orf144	black
IRF4	black
LRRC32	black
PGAP3	black
GDPD1	black
HMGCR	black
MYCBP2	black
LEP	black
TOP1MT	black
MTFMT	black
NMB	black
TRBV27	black
RHOH	black
TLR1	black
TM9SF1	black
CD27	black
PHKA1	black
GATA1	black
GNG8	black
LMBR1	black
PHF20	black
EVI2A	black
FAM86B3P	black
ICAM2	black
STAG3	black
CMAS	black
PSMG4	black
JRK	black
TSPAN13	black
PPME1	black
SLC26A1	black
SMKR1	black
IL1R1	black
TVP23A	black
PPM1M	black
FAM215A	black
LILRA1	black
DNAH14	black
MCTP1	black
LHFPL2	black
AMOTL1	black
CMAHP	black
BEST4	black
AIMP1	black
FOXS1	black
LINC01088	black
SIMC1	black
MDFIC	black
NLGN4X	black
SCARA5	black
KRTAP5-AS1	black
LZTS3	black
PLSCR4	black
CD1E	black
AKT3	black
MGST2	black
FJX1	black
IGSF22	black
PHOSPHO1	black
NLRP7	black
CCR2	black
F13A1	black
VAC14-AS1	black
PCDHB15	black
DOCK4	black
SIAE	black
FAM20A	black
PARP8	black
ACOT11	black
DIP2C	black
SNRPB2	black
TNIP3	black
HVCN1	black
MAS1L	black
TRDN	black
CNKSR1	black
IL7R	black
FUCA1	black
TRIM11	black
ENPEP	black
CLDND2	black
BCL6B	black
CD84	black
MYO1G	black
HPS4	black
SBF2-AS1	black
KIAA0040	black
ARHGEF6	black
INPP5B	black
ADD2	black
NR2F2-AS1	black
TMEM38A	black
KCNK7	black
HLA-DPB2	black
FAM124A	black
CD80	black
GZMK	black
TXK	black
MAP3K9	black
COQ9	black
IL9R	black
GZMM	black
CD28	black
JMJD1C-AS1	black
GRAP2	black
CLEC2L	black
ILVBL	black
AGTR1	black
MR1	black
CXCR2	black
IL2RA	black
LINC00654	black
ZNF19	black
OLFML3	black
CENPV	black
SLC35B1	black
CAMKMT	black
SELL	black
STK17B	black
IL5RA	black
RASL12	black
KLHL6	black
ABI3BP	black
GPC3	black
TIPARP-AS1	black
BCL2	black
VPS72	black
C6orf62	black
FAS	black
GPR174	black
CPM	black
MOXD1	black
GNA13	black
MARCO	black
NOV	black
STX3	black
SLFN11	black
PARD3	black
LSMEM1	black
INO80C	black
C21orf91	black
RUNDC1	black
EMCN	black
PAXIP1-AS1	black
SULT1C4	black
RNF112	black
RNF175	black
GINM1	black
CCM2L	black
UVRAG	black
TBXAS1	black
RNGTT	black
MMRN2	black
IRF5	black
AZU1	black
NOL3	black
HLA-DOA	black
PROK2	black
FAM102B	black
LSM8	black
MUSK	black
SIGLEC8	black
MAP1LC3C	black
RPS21	black
ZNF649	black
FMO3	black
EBI3	black
TUBB4B	black
IL12RB1	black
MAGI1-IT1	black
RIMKLA	black
COQ6	black
PDE6G	black
TRAC	black
SYCE3	black
TMEM140	black
AP1M2	black
CCR8	black
PROK1	black
C6orf120	black
CTSG	black
MIXL1	black
COX8A	black
SAMD3	black
CXCR4	black
ECHS1	black
PEX5	black
PIP5KL1	black
TNS1	black
DPH6	black
RTKN	black
CAMK1G	black
NUDT15	black
TMED3	black
PRR34-AS1	black
CFP	black
MAPKAPK2	black
HSD11B1	black
PAMR1	black
GTF2IRD1	black
PIGM	black
SRL	black
FAHD1	black
RNF144B	black
COPS7A	black
LCN6	black
SWSAP1	black
UTP3	black
HPRT1	black
TTLL10	black
PCOLCE2	black
SATB1	black
TMCO1	black
NHLRC4	black
FMO2	black
SRF	black
MCF2L-AS1	black
SRPX	black
PSD4	black
BAG1	black
HLA-DMB	black
UBE2Q2	black
MYH10	black
PLEKHH1	black
HR	black
SIGLEC5	black
S100A9	black
LILRB2	black
HOXA5	black
TGFBR2	black
ZNF226	black
MS4A7	black
CMBL	black
SUGT1	black
ZFAND1	black
PDE1A	black
ICAM1	black
CMYA5	black
KLC4	black
GZMB	black
KIAA1257	black
HCAR3	black
FAM13C	black
C5orf66	black
THSD7A	black
YIPF6	black
LINC00324	black
ABCC4	black
STK10	black
RILPL2	black
HES6	black
CSF1	black
CLCN2	black
METTL5	black
STX1B	black
ENO2	black
RSPO3	black
FAM83F	black
KRT1	black
CD7	black
ALLC	black
CR1L	black
C11orf1	black
CH25H	black
STX12	black
FAM43A	black
HAVCR2	black
ALOX12P2	black
THBS1	black
PTAFR	black
LPXN	black
HLA-DPA1	black
ITGA7	black
ZFAND5	black
C10orf95	black
BHLHE22	black
GPR15	black
CEBPA	black
LDLRAD3	black
C1QTNF2	black
TRPC6	black
C1QTNF7	black
MORF4L1	black
C5orf58	black
CRTAP	black
XCL1	black
TRPV2	black
SLC5A4	black
FOXO1	black
HAS1	black
VAMP7	black
CBX8	black
EPS15L1	black
KATNB1	black
PIGG	black
SLC7A4	black
ST3GAL5	black
ADRB3	black
ERGIC3	black
DERL3	black
WDR45B	black
PIK3R1	black
APOM	black
LINC01140	black
TEFM	black
SLC2A5	black
HCG11	black
CLDN5	black
TTI1	black
CXorf21	black
LETM1	black
EEF1E1	black
MCOLN2	black
IGLV1-44	black
RGL1	black
RD3	black
NFATC1	black
FAM57A	black
ENDOV	black
HEATR4	black
DNAAF3	black
TREML1	black
TNFRSF18	black
GAS6	black
CCL4	black
MRO	black
SHANK2	black
AHSA1	black
TONSL	black
MS4A4A	black
NR3C1	black
PLEKHO1	black
2021-09-01	black
RCSD1	black
PTCRA	black
DPEP3	black
CASS4	black
BTN2A2	black
PCAT6	black
CELF2-AS1	black
KLRF1	black
EIF2B2	black
LRRC14	black
NUDT11	black
TSGA10IP	black
RWDD4	black
WISP2	black
CAMK1D	black
IL1B	black
MXRA7	black
CMC1	black
ADH5	black
ASAH1	black
STARD13	black
MEFV	black
THRSP	black
ARMCX5	black
TMEM99	black
S1PR4	black
SLC7A10	black
TREML4	black
PDGFRA	black
CCDC24	black
KAT2B	black
CAMSAP3	black
ADARB1	black
NR2C1	black
SMIM2-AS1	black
LINC00997	black
MPP1	black
ADCY3	black
FAM98C	black
LAMA2	black
GAS8	black
LRP5	black
ALDH1L2	black
ARHGAP31	black
SETD4	black
CD274	black
PLEKHA4	black
HLA-DRA	black
GET4	black
DCUN1D2	black
CXCL10	black
PPP1R9B	black
MRPL22	black
SMCO3	black
RNF32	black
SIGLEC1	black
PCBD2	black
ZNF195	black
ANKRD40	black
SFXN1	black
TTLL2	black
ASAP3	black
LAMP3	black
COTL1	black
C19orf44	black
NFS1	black
ATXN2	black
KAZALD1	black
NTNG1	black
NAPG	black
NDUFAF5	black
COA6	black
GAPT	black
SPP1	black
MARVELD3	black
SVIL	black
PIK3CD	black
KRT10	black
UBASH3A	black
TNFRSF17	black
FOXP1-IT1	black
CCNY	black
ZNF318	black
LILRB1	black
SDC2	black
SUN2	black
PDCD1LG2	black
ITGAX	black
TMEM217	black
CX3CR1	black
SMIM6	black
SLIT2	black
FYTTD1	black
LOXHD1	black
ESR1	black
ZCCHC24	black
LDLRAD4	black
ZSWIM1	black
NFIX	black
PADI2	black
NOP14-AS1	black
GLUL	black
TNFSF14	black
AVPR1A	black
ICOS	black
TIGD1	black
FAM71E1	black
ZFP36	black
GBA2	black
STARD3	black
OGFRP1	black
CTDSP2	black
ERVFRD-1	black
FMNL3	black
LAG3	black
ACSL4	black
ACSS3	black
FABP3	black
GAK	black
SELP	black
TUBA1B	black
CLEC12A	black
GRID1	black
GAB2	black
GNGT2	black
NFIL3	black
LRRC37BP1	black
ROPN1B	black
DUSP1	black
C3orf35	black
ITGB7	black
TMED9	black
RPAP1	black
RIPK1	black
FPR1	black
CD300LB	black
ABCD2	black
BCL2A1	black
SLITRK5	black
FMO1	black
DTD1	black
TRIM58	black
ANKRD55	black
ATP6V1B1	black
IFNGR1	black
PYGO2	black
SRD5A1	black
GYPC	black
TLE4	black
HYAL2	black
NR4A1	black
EGFL7	black
FAM83C-AS1	black
MGAT1	black
TMCO6	black
FCGR2B	black
MNAT1	black
NIN	black
GADD45B	black
CDC42BPA	black
SAMSN1	black
LINC01220	black
CD1B	black
GYPE	black
CLEC7A	black
FASTKD1	black
DLG2	black
TEX26-AS1	black
NLRP12	black
SCN2B	black
NUBPL	black
DNAJC9-AS1	black
PRORSD1P	black
ROBO4	black
PRKG1	black
RUNX1T1	black
CLEC4D	black
HEXB	black
PDCD2L	black
RAMP2-AS1	black
VPS33B	black
KREMEN2	black
MRPS17	black
IGFBP4	black
CNR1	black
COX6A1	black
DEF6	black
LINC00996	black
TNK1	black
SLC16A14	black
C1orf210	black
F12	black
CADM3-AS1	black
ZFPL1	black
PARD3B	black
ST6GALNAC3	black
C6orf136	black
SCN7A	black
IGLL5	black
RBM34	black
CD74	black
SLC16A10	black
USP3-AS1	black
PLVAP	black
RNF130	black
MYBL1	black
KANK3	black
PRSS35	black
ZNF804A	black
TDRKH	black
FAM162A	black
FUT7	black
TSPAN2	black
ZNF423	black
PQLC3	black
CCL17	black
CDK5RAP1	black
HNF1A	black
STAT5A	black
AP001063.1	black
GATA2	black
NTPCR	black
PLEKHG3	black
PCDHGB6	black
TLN1	black
NTRK3	black
IFT27	black
CNFN	black
TEDDM1	black
MSL2	black
CNTFR	black
ARAP1	black
ABHD11	black
ZNF106	black
MAMDC2-AS1	black
FTL	black
SLCO1C1	black
BICC1	black
APOPT1	black
GFRA2	black
CREG1	black
CCL23	black
IL2RB	black
RTN2	black
EPC1	black
PHACTR1	black
SIRPG	black
RAB33A	black
SMOC2	black
FKBP4	black
NOTCH4	black
SETD7	black
NR4A3	black
TGDS	black
TTC6	black
OSCAR	black
FGF8	black
CD2	black
CD226	black
KIAA1614-AS1	black
LINC01010	black
NUDT13	black
HSBP1L1	black
AFF3	black
PCDHB9	black
ATM	black
ADAMDEC1	black
PDCD1	black
MBTPS1	black
NHSL2	black
C2orf70	black
EXOSC9	black
RDX	black
ZNF57	black
TRIM36	black
DOLPP1	black
PDZRN3	black
HSD17B7	black
SIT1	black
FLVCR2	black
FAM107A	black
WFDC21P	black
IGHV3-54	black
HLA-DRB6	black
NECAB3	black
GLDN	black
PEX10	black
LY96	black
FCGR3B	black
ANKRD33B	black
PNRC2	black
PROCR	black
OAZ3	black
TBXA2R	black
HINFP	black
FYN	black
GFI1	black
TNMD	black
UQCRC1	black
PFKFB1	black
EBF3	black
MEF2C-AS1	black
MEIS3P1	black
LIG1	black
TRIQK	black
FAM126A	black
HSPB8	black
SH2D3C	black
DCUN1D3	black
SLC27A2	black
TUBG1	black
TINF2	black
CRCP	black
IGLJ3	black
PTH1R	black
FMOD	black
AIM2	black
CCR5	black
NDFIP2	black
TNS3	black
ZNF492	black
LTB	black
KLHDC8B	black
YIPF4	black
BATF3	black
CNTNAP1	black
NRK	black
STK36	black
TSSK6	black
ZDHHC13	black
AGXT	black
DCST1	black
EPB42	black
ZNF275	black
ZNF785	black
XPNPEP3	black
HRC	black
TACC1	black
MYBPC2	black
APTR	black
ROR1	black
SPIB	black
LMTK2	black
ARHGAP5-AS1	black
SIGLEC10	black
ST6GAL1	black
KDSR	black
NEDD9	black
PARP15	black
AKIRIN2	black
ZMAT3	black
CRTC3	black
ADCY6	black
AKAP12	black
STARD4	black
MYLIP	black
LST1	black
DNAJC2	black
SH3D19	black
RFX5	black
ZNF526	black
STK4	black
SCLY	black
IFT172	black
EGR2	black
NPAS1	black
C4orf36	black
CORO2B	black
STAB1	black
NELFCD	black
VAMP3	black
CXCL11	black
SERPINE1	black
LITAF	black
TNFSF8	black
MSL3	black
RHBDL1	black
PI16	black
ZNF696	black
TOR1AIP2	black
IGHD	black
TNXB	black
NCKIPSD	black
EVL	black
TRANK1	black
RFTN1	black
HTRA4	black
ARHGAP9	black
AFG3L2	black
C4orf3	black
TFAP2A-AS1	black
ALDOC	black
SYMPK	black
PCDH12	black
BUD31	black
IPO4	black
BTC	black
SACS	black
SIPA1L3	black
ZNF432	black
PTOV1-AS1	black
GLYCTK	black
ANGPT1	black
TEX22	black
PTPRB	black
P2RY13	black
C2CD2	black
MAP7D3	black
CHCHD2	black
WDFY4	black
LRRC55	black
RETN	black
HCG4	black
DUSP12	black
KIF9	black
HLCS	black
LBP	black
MS4A6A	black
AATF	black
ANKRD39	black
C1R	black
S100B	black
TRBC1	black
LINC00092	black
LLGL2	black
TYROBP	black
LRRK1	black
MEIG1	black
MRPS11	black
CLDN12	black
ITM2A	black
LRRC8D	black
NCR1	black
ANAPC7	black
STX1A	black
PTPRO	black
CAMK4	black
LIX1L	black
TEX26	black
PXDC1	black
MRPL48	black
DRAM2	black
ACP1	black
CEACAM4	black
PHACTR2	black
AP1S1	black
SHE	black
UGCG	black
FOLR3	black
GIMAP2	black
TMEM177	black
NFATC2	black
C8orf34	black
DSP	black
ESAM	black
PLCG2	black
RNASE3	black
OR52K3P	black
RCBTB2	black
LRTOMT	black
SVEP1	black
EBF1	black
ANKMY2	black
ZNF749	black
FGF10	black
FAM24B	black
FCN1	black
MBNL1	black
NGF	black
SETD6	black
TLE6	black
ARF1	black
TRAV12-2	black
PSTPIP2	black
PLTP	black
NEURL1B	black
NR2F2	black
ADAMTS8	black
SDS	black
PRKX	black
STX7	black
ZFAND2B	black
SASH3	black
GBP1P1	black
CXCL12	black
NRN1	black
SPAG16	black
ABCB5	black
TMEM53	black
MMP21	black
IGHV1-69	black
WIPF1	black
RAB15	black
PRKCH	black
RIN3	black
CACFD1	black
PTPN1	black
TNNT3	black
FAM168B	black
SFRP4	black
STOML1	black
VIT	black
FCGR2C	black
EDEM1	black
IL18R1	black
ROBO1	black
HK3	black
GOT2	black
MATN1-AS1	black
CHRNE	black
SLIT3	black
GAS5-AS1	black
FAM167B	black
B4GALT3	black
NEBL	black
UBE2J1	black
NRROS	black
SPAG9	black
ACSM5	black
TADA1	black
OSTM1	black
PLXNB1	black
CD180	black
NBPF8	black
DOC2B	black
GAS7	black
OTUD1	black
MGP	black
GBP5	black
DEFB124	black
C16orf54	black
PLCL2	black
BCS1L	black
MEF2C	black
CD163L1	black
CD38	black
SPIN1	black
ARHGEF10L	black
ADIPOQ	black
MIPOL1	black
DENND2D	black
EPCAM	black
ZNF677	black
LEPR	black
LINC01138	black
NEK8	black
SPR	black
SSTR1	black
ZFP90	black
ECSCR	black
FANCC	black
SCUBE2	black
WDR73	black
ANKRD6	black
NEFH	black
CREB3L4	black
HIVEP1	black
RASSF4	black
EPB41L2	black
GPR31	black
SPATA25	black
FAM124B	black
SPIRE2	black
PLEKHO2	black
PNRC1	black
TBC1D4	black
SLC9A3	black
TMEM150C	black
MAPK15	black
NLGN3	black
RHOJ	black
SUMF1	black
CCL18	black
MYO10	black
LINC00924	black
GIMAP1	black
MTX2	black
THSD4	black
PCSK4	black
CXorf36	black
TFEC	black
LDHB	black
CD209	black
COX19	black
PEX26	black
TRAFD1	black
KIAA1549	black
IGFLR1	black
GP5	black
WDR34	black
COLCA2	black
EFHD1	black
PHB	black
THBD	black
ITGAM	black
WFS1	black
HOOK2	black
CST7	black
GPI	black
FAM69A	black
TMEM41B	black
PTPN3	black
PSAP	black
AIF1	black
RASGRP3	black
NSMAF	black
SLCO2B1	black
GOLIM4	black
IGLV6-57	black
TCTEX1D1	black
COX4I1	black
PILRA	black
MACF1	black
LINC00244	black
CMKLR1	black
TMX3	black
SIRT5	black
MRC1	black
APOBEC3D	black
SMG7	black
HSPB6	black
STK17A	black
GNG11	black
OGN	black
FAM201A	black
PDZD7	black
GM2A	black
SGK2	black
RASSF5	black
DOCK11	black
YIPF3	black
EVA1A	black
CEACAM8	black
BLOC1S2	black
CD244	black
TVP23B	black
EXOC4	black
KIAA1755	black
TP53AIP1	black
DPY19L1P1	black
CD48	black
RBMS3-AS3	black
OSR2	black
CRLF3	black
SNAI3	black
RP9P	black
SEC14L1	black
LINC00528	black
ZNF300P1	black
CD1D	black
CXCR3	black
ZSCAN16	black
GPATCH1	black
CCL8	black
GNAI2	black
CAPN11	black
IL6	black
ANKH	black
STARD8	black
S1PR1	black
ERCC5	black
CDC14A	black
PODN	black
PHTF2	black
TMEM120B	black
SLC17A7	black
PZP	black
TRUB2	black
PRRG2	black
TMC8	black
SLC47A1	black
PLXNA2	black
MRPS5	black
CRYAB	black
HMGN3-AS1	black
MAPK13	black
DGKQ	black
IKZF1	black
FLI1	black
DUSP2	black
GPALPP1	black
DIXDC1	black
AMPD1	black
DOK2	black
SCN4A	black
SCARF1	black
SEC61G	black
FBLN5	black
KIAA1614	black
SCRG1	black
CPED1	black
MYO5A	black
HLA-DQB1	black
DPP9	black
SLC16A1-AS1	black
TNFSF18	black
FABP4	black
TRAF2	black
DDX50	black
C1orf54	black
SOX13	black
C2CD2L	black
COL15A1	black
IL18RAP	black
GLOD5	black
REEP6	black
MFSD1	black
CXCR6	black
NR2F6	black
C16orf89	black
PP7080	black
ZNRF1	black
ID4	black
RNASE1	black
BTK	black
PCDHGA8	black
TNFAIP3	black
SLA2	black
CD46	black
KDF1	black
VASH1	black
CHN1	black
BHMT2	black
PLEKHA2	black
NCF1	black
GPR37L1	black
NGDN	black
GLTPD2	black
MZB1	black
SRSF7	black
NLRP3	black
SLC2A9	black
SUSD3	black
COX4I2	black
DENND5A	black
BOC	black
MVK	black
TACC2	black
PPP1R36	black
AQP9	black
COPG1	black
CD83	black
CTSS	black
SCML4	black
SPINT2	black
UQCC1	black
TMEM71	black
APOC1	black
QKI	black
CCL19	black
C1QTNF1	black
ITGAD	black
OVOL1-AS1	black
STAG3L4	black
DCLK1	black
RAB37	black
VENTX	black
IL18BP	black
NOS1AP	black
ISLR2	black
KLHL4	black
SIRPA	black
DOCK10	black
LAS1L	black
LILRA2	black
KATNAL1	black
SMG7-AS1	black
CCDC69	black
CEP72	black
DOCK2	black
RINT1	black
NFAM1	black
ITIH3	black
SIDT1	black
TRAPPC9	black
CISD3	black
ARL10	black
TBCEL	black
CEP85L	black
GZMA	black
GAD1	black
TNFRSF1B	black
IL6ST	black
GEM	black
C3	black
CYP26B1	black
TAF4	black
CSF3	black
SPARCL1	black
LILRA4	black
PRKCZ	black
HGSNAT	black
EXOSC7	black
ABL2	black
PRKG2	black
RAB40B	black
TREM1	black
DKFZP434K028	black
IL17RA	black
GLG1	black
TMEM86A	black
TEAD2	black
HAND2	black
ZBTB2	black
HS3ST2	black
ZNF436	black
VRK3	black
IL22RA2	black
NR6A1	black
HLA-DQA1	black
FGFR1OP	black
FAM43B	black
PLA1A	black
LRMP	black
RPS6KA2	black
PIGU	black
KCNIP2	black
CD36	black
DCPS	black
IDO2	black
PYHIN1	black
MCAT	black
ZNF121	black
ALOX5AP	black
BEST1	black
PRKCB	black
GAB3	black
TNNI3	black
RPL8	black
VPS37D	black
CCDC170	black
PTGS1	black
NEGR1	black
PPIP5K1	black
LILRB3	black
SNX17	black
SYT17	black
WDR25	black
MNX1-AS1	black
PTX3	black
FPR2	black
RNASE6	black
RHOU	black
LSAMP	black
TLL1	black
CIDEA	black
LRRC56	black
RASIP1	black
DNMT3B	black
TRAF1	black
COBL	black
BREA2	black
CALCRL	black
SOCS1	black
SOCS3	black
MS4A14	black
CYBB	black
FOXP3	black
CD3G	black
PLAGL1	black
SUSD5	black
CRYBB2P1	black
RAMP3	black
CEACAM3	black
MMRN1	black
DNM1P35	black
CD72	black
ZBTB12	black
ADPRH	black
SIRPD	black
FCGR1A	black
KLRB1	black
DNASE1L3	black
TMEM182	black
HSD17B12	black
FCRL5	black
STARD7	black
DPYSL2	black
WBP1L	black
DOCK8	black
P2RY12	black
NINJ1	black
ZC3H12D	black
COX18	black
KIAA0556	black
RRNAD1	black
CCNB1IP1	black
TMEM88	black
PLD4	black
CDR1	black
TRIM63	black
ARL6IP5	black
TPSAB1	black
PTPN7	black
C3orf58	black
JAM3	black
EGR3	black
LILRA6	black
CALR	black
ZNF138	black
OVGP1	black
GPR25	black
SPRY1	black
CSF2RA	black
GPIHBP1	black
GPNMB	black
EOMES	black
CYP1B1	black
GZMH	black
EDNRB	black
CCSER2	black
DIO3	black
SCARA3	black
ARID5B	black
RAC2	black
SEMA4D	black
DOK6	black
PCED1B-AS1	black
RAD52	black
MALT1	black
TCN2	black
RBMS3	black
IL26	black
TAS2R4	black
ARHGAP39	black
DNAJA4	black
F2R	black
SLC26A6	black
DHDH	black
CDS1	black
ADAMTSL1	black
C1S	black
MEOX1	black
FHL1	black
IL1RL1	black
NT5C3A	black
CCDC127	black
SARNP	black
PTGR2	black
PGD	black
TLR7	black
NXPE3	black
APOD	black
EGFLAM	black
CLEC2D	black
NFKBIA	black
SMAP2	black
RSU1	black
SUFU	black
CLEC4G	black
ABCA8	black
KCTD1	black
PRDM2	black
C9orf3	black
ZC3H12C	black
ADIPOR1	black
TLR6	black
MPI	black
ST8SIA4	black
GJA5	black
EMG1	black
PHYHIP	black
LETM2	black
MTHFSD	black
DISC1	black
SNRK	black
CCDC88A	black
RHNO1	black
TTC28	black
KEL	black
IL4I1	black
TIMM17B	black
MYO19	black
MRPS35	black
GRB2	black
SEMA3G	black
SNX29	black
ATP8B4	black
MMP19	black
RCCD1	black
FILIP1L	black
PCDHGB7	black
PXMP4	black
ZNF80	black
H6PD	black
CTGF	black
HEG1	black
NDN	black
TPO	black
ZNRF2P1	black
MPP3	black
STAT4	black
LINC00884	black
PDE2A	black
APOLD1	black
PIK3IP1	black
ELOVL5	black
CCDC12	black
RBP5	black
TXNDC17	black
PTGFR	black
LDB2	black
ZDHHC11	black
TP73-AS1	black
LIG3	black
BTN3A3	black
FMNL1	black
CD69	black
LHX6	black
GCSAML	black
DPCD	black
SPATA33	black
DOK3	black
ADAM33	black
PATL2	black
PIK3R5	black
PMCH	black
FBXO24	black
PGRMC1	black
TPTEP1	black
LRRC25	black
TSEN2	black
ZNF587	black
NHP2	black
TGFBR3	black
IFRD2	black
CCDC150	black
OGFRL1	black
CYLD	black
KLHL5	black
IRGM	black
CCL22	black
DNASE2	black
MFN2	black
STARD10	black
ARNT	black
CFI	black
PDP2	black
MCAM	black
GRASP	black
CCDC102B	black
TM6SF1	black
PPCDC	black
COX20	black
SLC25A23	black
ACTR5	black
FN3K	black
CHRNG	black
CLEC4E	black
NR4A2	black
DCN	black
ATF3	black
MTERF1	black
QPCTL	black
BICD2	black
ART4	black
SOD2	black
DEDD2	black
ACP5	black
TMEM119	black
KCNK13	black
BET1	black
ANKRD18A	black
LINC01366	black
GPR171	black
PTGER3	black
PARVG	black
ST20	black
SH3BP5	black
DLEU1	black
LINC00544	black
SNRPD2	black
TLR8	black
GRM2	black
DOC2A	black
ZNF764	black
GK5	black
CCR6	black
CRB3	black
PTPRD	black
PRPH2	black
STEAP4	black
OSBPL2	black
ATP6V1B2	black
TRAV8-3	black
GOLGA7	black
KDM2B	black
KLHL23	black
IQCE	black
JDP2	black
C6orf52	black
ZBTB24	black
PTS	black
LAPTM4A	black
FOS	black
HYKK	black
ADH1B	black
SLC15A3	black
LMO2	black
C2	black
LTBP2	black
PLEKHG6	black
COX5B	black
RNF152	black
PRAM1	black
FOLR2	black
DPYD	black
LCK	black
PRF1	black
WDR81	black
MAGEF1	black
ACSS2	black
LINC01278	black
LINC00869	black
CBR3-AS1	black
ACYP1	black
MAMSTR	black
SAMD10	black
SLC9A9	black
TPSD1	black
LINC00968	black
DIS3L2	black
DOK5	black
CCDC91	black
PARD6G-AS1	black
SH3BGRL	black
PSMD9	black
SLC44A3	black
MFAP4	black
TSPAN32	black
SOX17	black
FGD5	black
STK16	black
CLEC1B	black
LRCH2	black
ARHGEF28	black
KLHL35	black
SSSCA1-AS1	black
CXCR1	black
NSDHL	black
ADAM22	black
PLCB2	black
CD81	black
ADAMTS16	black
NUDT16P1	black
EBPL	black
DHRS11	black
P2RY10	black
SLAMF8	black
DPT	black
IL27RA	black
PPP1R26-AS1	black
CD200R1	black
EVI2B	black
IQCA1	black
ARFIP2	black
ACVRL1	black
TTC32	black
EPB41	black
FANK1	black
CILP	black
METTL2B	black
TSHZ2	black
HLA-DQB2	black
C11orf96	black
DMKN	black
THAP10	black
ENTPD1	black
FGF18	black
ITK	black
CDC20B	black
CARD8	black
KIAA0753	black
IMP3	black
LCP2	black
LINC00173	black
DGAT1	black
C15orf65	black
NPC2	black
SLC9C2	black
TRAPPC2	black
ARL11	black
MAP4K1	black
MAGIX	black
WARS	black
DUSP22	black
KCTD20	black
CD1A	black
DALRD3	black
NRXN2	black
STYXL1	black
CUX1	black
GBP1	black
LAT	black
FAM198B	black
ANKDD1A	black
HBQ1	black
C1QC	black
SLC9A8	black
IGSF6	black
GPR183	black
GMFG	black
NSUN7	black
CCR4	black
BTN3A2	black
MAN1C1	black
ZDHHC4	black
H2AFY	black
NBR2	black
CD4	black
TTL	black
FIGN	black
PRCP	black
PIGF	black
STK32B	black
MANSC1	black
TNK2-AS1	black
COL21A1	black
DNM3	black
MMP16	black
PLCG1	black
REEP4	black
CCDC8	black
2021-09-06	black
MAX	black
DAB2	black
RASGRP1	black
CLC	black
FLT1	black
CELF2	black
TCF21	black
LRRK2	black
CYC1	black
LINC01094	black
TPST1	black
IFT140	black
FLVCR1	black
LINC00882	black
HS1BP3	black
RNF43	black
FNBP1	black
ZHX2	black
TPT1-AS1	black
LSM14B	black
ZNF518B	black
CLEC4F	black
TPSB2	black
CTSZ	black
SMC5-AS1	black
WWTR1	black
LINC01134	black
ANGPTL7	black
CHRNA6	black
H1F0	black
C5AR1	black
AP1B1	black
STARD9	black
PRSS54	black
ZNF366	black
CRTAM	black
KCTD12	black
MNDA	black
ARRB2	black
ZNF362	black
CISH	black
MRPL24	black
CSF2RB	black
GHRL	black
APOL3	black
TPP1	black
SCIMP	black
RAB8B	black
MAP3K14	black
LPL	black
GAS5	black
S1PR3	black
LPIN3	black
CRISPLD2	black
TMEM186	black
OVOL2	black
CTIF	black
CNOT6L	black
SLC25A13	black
SLA	black
UBAP2	black
OIP5-AS1	black
ZNF3	black
UNC45B	black
PLA2G7	black
AGBL5	black
TNFAIP8L2	black
USP5	black
TNFAIP8L3	black
ZNF562	black
BDH1	black
TERT	black
[truncated: 15,931 more rows]

## Sheet: S3
Table S3: The results of GO analysis of naïve B cells-related genes
BP										CC										MF
ID	Description	GeneRatio	BgRatio	pvalue	p.adjust	qvalue	geneID	Count		ID	Description	GeneRatio	BgRatio	pvalue	p.adjust	qvalue	geneID	Count		ID	Description	GeneRatio	BgRatio	pvalue	p.adjust	qvalue	geneID	Count
GO:0042113	B cell activation	17/111	310/18670	3.99427e-12	6.92207e-09	6.4623e-09	CD79A/TNFRSF13C/AICDA/CD79B/BANK1/MS4A1/TNFRSF13B/CD22/PTK2B/CR2/CD19/PTPN6/FCRL3/FCRL1/LYL1/POU2F2/CXCR5	17		GO:0009897	external side of plasma membrane	10/119	393/19717	0.000136439	0.0227854	0.0221176	CD79A/TNFRSF13C/GP1BA/CD79B/MS4A1/CD19/BTNL2/BTN1A1/FCER2/CXCR5	10		GO:0019865	immunoglobulin binding	3/105	24/17696	0.00037523	0.0941827	0.0888702	MS4A1/CD22/FCER2	3
GO:0050853	B cell receptor signaling pathway	11/111	129/18670	2.93272e-10	1.50041e-07	1.40076e-07	CD79A/BLK/GCSAM/CD79B/MS4A1/CD22/CD19/PAX5/PTPN6/FCRL3/STAP1	11		GO:0031234	extrinsic component of cytoplasmic side of plasma membrane	4/119	91/19717	0.00225039	0.126412	0.122707	BLK/PTK2B/FARP1/CNR2	4		GO:0019992	diacylglycerol binding	2/105	12/17696	0.00221405	0.130846	0.123466	RASGRP2/DGKD	2
GO:0050855	regulation of B cell receptor signaling pathway	7/111	29/18670	3.03794e-10	1.50041e-07	1.40076e-07	BLK/GCSAM/CD22/CD19/PAX5/FCRL3/STAP1	7		GO:0045121	membrane raft	7/119	315/19717	0.00303141	0.126412	0.122707	CD79A/ABCB4/MS4A1/PTK2B/CD19/CSK/MAL	7		GO:1990782	protein tyrosine kinase binding	4/105	93/17696	0.0022798	0.130846	0.123466	BANK1/SH2B2/FCRL3/STAP1	4
GO:0030183	B cell differentiation	11/111	131/18670	3.46316e-10	1.50041e-07	1.40076e-07	CD79A/AICDA/CD79B/MS4A1/PTK2B/CR2/CD19/PTPN6/FCRL3/LYL1/POU2F2	11		GO:0098857	membrane microdomain	7/119	316/19717	0.0030849	0.126412	0.122707	CD79A/ABCB4/MS4A1/PTK2B/CD19/CSK/MAL	7		GO:0004715	non-membrane spanning protein tyrosine kinase activity	3/105	46/17696	0.00256026	0.130846	0.123466	BLK/PTK2B/CSK	3
GO:0050851	antigen receptor-mediated signaling pathway	15/111	316/18670	6.05779e-10	2.09963e-07	1.96017e-07	CD79A/BLK/GCSAM/CD79B/MS4A1/SH2B2/CD22/CD19/PAX5/PTPN6/BTNL2/FCRL3/CSK/STAP1/BTN1A1	15		GO:0098589	membrane region	7/119	328/19717	0.00378479	0.126412	0.122707	CD79A/ABCB4/MS4A1/PTK2B/CD19/CSK/MAL	7		GO:0005068	transmembrane receptor protein tyrosine kinase adaptor activity	2/105	13/17696	0.0026065	0.130846	0.123466	SH2B2/STAP1	2
GO:0002429	immune response-activating cell surface receptor signaling pathway	17/111	473/18670	2.79556e-09	6.921e-07	6.46131e-07	CD79A/BLK/GCSAM/CD79B/MS4A1/SH2B2/CD22/CR2/CD19/PAX5/PTPN6/BTNL2/FCRL3/CSK/STAP1/BTN1A1/NCR3	17		GO:0009898	cytoplasmic side of plasma membrane	4/119	154/19717	0.0142129	0.395592	0.383997	BLK/PTK2B/FARP1/CNR2	4		GO:0023026	MHC class II protein complex binding	2/105	16/17696	0.00396374	0.165817	0.156464	MS4A1/HLA-DOB	2
GO:0002757	immune response-activating signal transduction	17/111	473/18670	2.79556e-09	6.921e-07	6.46131e-07	CD79A/BLK/GCSAM/CD79B/MS4A1/SH2B2/CD22/CR2/CD19/PAX5/PTPN6/BTNL2/FCRL3/CSK/STAP1/BTN1A1/NCR3	17		GO:0019897	extrinsic component of plasma membrane	4/119	165/19717	0.017862	0.426136	0.413646	BLK/PTK2B/FARP1/CNR2	4		GO:0023023	MHC protein complex binding	2/105	25/17696	0.00957129	0.343199	0.32384	MS4A1/HLA-DOB	2
GO:0050854	regulation of antigen receptor-mediated signaling pathway	8/111	65/18670	4.60623e-09	9.97824e-07	9.31549e-07	BLK/GCSAM/CD22/CD19/PAX5/PTPN6/FCRL3/STAP1	8		GO:0098562	cytoplasmic side of membrane	4/119	178/19717	0.0228665	0.477338	0.463347	BLK/PTK2B/FARP1/CNR2	4		GO:0030295	protein kinase activator activity	3/105	80/17696	0.0119857	0.343867	0.324471	TCL1B/TCL1A/DAXX	3
GO:0030098	lymphocyte differentiation	14/111	353/18670	2.31615e-08	4.45987e-06	4.16365e-06	CD79A/TCF7/AICDA/CD79B/AIRE/MS4A1/PTK2B/CR2/CD19/PTPN6/GPR18/FCRL3/LYL1/POU2F2	14		GO:0019898	extrinsic component of membrane	5/119	295/19717	0.0333661	0.557214	0.540882	BLK/PTK2B/FARP1/MAL/CNR2	5		GO:0005543	phospholipid binding	7/105	427/17696	0.0136498	0.343867	0.324471	DENND1C/SNX22/PASK/RAPGEF6/CPNE5/CETP/STAP1	7
GO:0042100	B cell proliferation	8/111	95/18670	9.57266e-08	1.65894e-05	1.54876e-05	CD79A/TNFRSF13C/MS4A1/TNFRSF13B/CD22/CR2/CD19/FCRL3	8		GO:0098802	plasma membrane signaling receptor complex	5/119	295/19717	0.0333661	0.557214	0.540882	CD79A/CD79B/PTK2B/PTPN6/SHISA8	5		GO:0019209	kinase activator activity	3/105	86/17696	0.0145542	0.343867	0.324471	TCL1B/TCL1A/DAXX	3
GO:0006959	humoral immune response	11/111	356/18670	8.96587e-06	0.00141253	0.00131871	LTA/CXCL13/AIRE/MS4A1/CR2/CD19/PAX5/PTPN6/POU2F2/CD5L/FCER2	11		GO:0008328	ionotropic glutamate receptor complex	2/119	51/19717	0.0380071	0.561946	0.545476	PTK2B/SHISA8	2		GO:0030159	signaling receptor complex adaptor activity	2/105	36/17696	0.0192686	0.343867	0.324471	SH2B2/STAP1	2
GO:0002920	regulation of humoral immune response	7/111	134/18670	1.53115e-05	0.00221123	0.00206436	LTA/CXCL13/CR2/CD19/PTPN6/CD5L/FCER2	7		GO:0098878	neurotransmitter receptor complex	2/119	53/19717	0.0407606	0.561946	0.545476	PTK2B/SHISA8	2		GO:0043539	protein serine/threonine kinase activator activity	2/105	37/17696	0.0202918	0.343867	0.324471	TCL1B/TCL1A	2
GO:0002923	regulation of humoral immune response mediated by circulating immunoglobulin	3/111	11/18670	3.25962e-05	0.00434533	0.00405671	LTA/PTPN6/FCER2	3		GO:0016324	apical plasma membrane	5/119	318/19717	0.0437443	0.561946	0.545476	ABCB4/RAPGEF6/CRB2/MAL/SLC12A3	5		GO:0001784	phosphotyrosine residue binding	2/105	40/17696	0.023494	0.343867	0.324471	PTPN6/STAP1	2
GO:0046651	lymphocyte proliferation	9/111	272/18670	3.58308e-05	0.00438281	0.00409171	CD79A/TNFRSF13C/MS4A1/TNFRSF13B/CD22/CR2/CD19/PTPN6/FCRL3	9												GO:0005126	cytokine receptor binding	5/105	286/17696	0.0278173	0.343867	0.324471	LTA/GH1/CXCL13/BMP10/STAP1	5
GO:0032943	mononuclear cell proliferation	9/111	274/18670	3.79355e-05	0.00438281	0.00409171	CD79A/TNFRSF13C/MS4A1/TNFRSF13B/CD22/CR2/CD19/PTPN6/FCRL3	9												GO:0005179	hormone activity	3/105	122/17696	0.0360708	0.343867	0.324471	GH1/BMP10/NPPC	3
GO:0050900	leukocyte migration	12/111	499/18670	4.17233e-05	0.00451916	0.004219	CXCL13/GCSAM/AIRE/PTK2B/VPREB3/PTPN6/GPR18/FCAMR/VPREB1/STAP1/CNR2/CXCR5	12												GO:0016810	hydrolase activity, acting on carbon-nitrogen (but not peptide) bonds	3/105	123/17696	0.0368178	0.343867	0.324471	AICDA/ACER1/QRSL1	3
GO:0002683	negative regulation of immune system process	11/111	435/18670	5.66086e-05	0.00566696	0.00529056	GCSAM/BANK1/TNFRSF13B/CD22/PTK2B/PTPN6/GPR18/FCRL3/HLA-DOB/STAP1/CNR2	11												GO:0045309	protein phosphorylated amino acid binding	2/105	51/17696	0.0368265	0.343867	0.324471	PTPN6/STAP1	2
GO:0002460	adaptive immune response based on somatic recombination of immune receptors built from immunoglobulin superfamily domains	10/111	361/18670	5.88605e-05	0.00566696	0.00529056	TNFRSF13C/LTA/CXCL13/AICDA/AIRE/CR2/CD19/PTPN6/POU2F2/FCER2	10												GO:0005548	phospholipid transporter activity	2/105	52/17696	0.0381543	0.343867	0.324471	ABCB4/CETP	2
GO:0070661	leukocyte proliferation	9/111	298/18670	7.25506e-05	0.00661738	0.00617785	CD79A/TNFRSF13C/MS4A1/TNFRSF13B/CD22/CR2/CD19/PTPN6/FCRL3	9												GO:0005085	guanyl-nucleotide exchange factor activity	4/105	214/17696	0.0386419	0.343867	0.324471	DENND1C/RASGRP2/RAPGEF6/FARP1	4
GO:0050864	regulation of B cell activation	7/111	184/18670	0.000115475	0.0100059	0.00934135	TNFRSF13C/BANK1/TNFRSF13B/CD22/CD19/PTPN6/FCRL3	7												GO:0140375	immune receptor activity	3/105	128/17696	0.0406712	0.343867	0.324471	CR2/HLA-DOB/CXCR5	3
GO:0002449	lymphocyte mediated immunity	9/111	352/18670	0.000253781	0.020943	0.0195519	LTA/AICDA/AIRE/CR2/CD19/PTPN6/POU2F2/NCR3/FCER2	9												GO:0035591	signaling adaptor activity	2/105	54/17696	0.0408639	0.343867	0.324471	SH2B2/STAP1	2
GO:0016064	immunoglobulin mediated immune response	7/111	218/18670	0.000326759	0.0254222	0.0237337	LTA/AICDA/CR2/CD19/PTPN6/POU2F2/FCER2	7												GO:0061134	peptidase regulator activity	4/105	219/17696	0.0414838	0.343867	0.324471	SPINK2/CRB2/MAL/SERPINA9	4
GO:0031295	T cell costimulation	4/111	56/18670	0.000342559	0.0254222	0.0237337	BTLA/TNFRSF13C/PTPN6/CSK	4												GO:0005125	cytokine activity	4/105	220/17696	0.0420661	0.343867	0.324471	LTA/CXCL13/IL24/BMP10	4
GO:0019724	B cell mediated immunity	7/111	221/18670	0.000354848	0.0254222	0.0237337	LTA/AICDA/CR2/CD19/PTPN6/POU2F2/FCER2	7												GO:0004713	protein tyrosine kinase activity	3/105	134/17696	0.0455539	0.343867	0.324471	BLK/PTK2B/CSK	3
GO:0031294	lymphocyte costimulation	4/111	57/18670	0.000366737	0.0254222	0.0237337	BTLA/TNFRSF13C/PTPN6/CSK	4												GO:0001228	DNA-binding transcription activator activity, RNA polymerase II-specific	6/105	439/17696	0.046659	0.343867	0.324471	TOX2/SPIC/AIRE/PAX5/EAF2/POU2F2	6
GO:0002335	mature B cell differentiation	3/111	25/18670	0.000427629	0.0278153	0.0259679	PTK2B/CD19/POU2F2	3												GO:0001216	DNA-binding transcription activator activity	6/105	440/17696	0.0470849	0.343867	0.324471	TOX2/SPIC/AIRE/PAX5/EAF2/POU2F2	6
GO:0002697	regulation of immune effector process	10/111	462/18670	0.000433361	0.0278153	0.0259679	LTA/CD22/CR2/CD19/PTPN6/FCRL3/STAP1/CD5L/NCR3/FCER2	10
GO:0071695	anatomical structure maturation	7/111	232/18670	0.000474855	0.0284302	0.0265418	BCL11A/GH1/BFSP2/PTK2B/NPPC/LYL1/POU2F2	7
GO:0030888	regulation of B cell proliferation	4/111	61/18670	0.00047575	0.0284302	0.0265418	TNFRSF13C/TNFRSF13B/CD22/FCRL3	4
GO:2000401	regulation of lymphocyte migration	4/111	63/18670	0.000538114	0.031085	0.0290204	CXCL13/GCSAM/AIRE/PTK2B	4
GO:0050858	negative regulation of antigen receptor-mediated signaling pathway	3/111	28/18670	0.000601243	0.0336114	0.031379	CD22/PTPN6/FCRL3	3
GO:0007204	positive regulation of cytosolic calcium ion concentration	8/111	319/18670	0.000639999	0.03466	0.0323579	CXCL13/P2RX5/MS4A1/PTK2B/CD19/PTPN6/GPR18/CXCR5	8
GO:0031343	positive regulation of cell killing	4/111	68/18670	0.000719142	0.037653	0.0351521	STAP1/CD5L/NCR3/FCER2	4
GO:0001782	B cell homeostasis	3/111	30/18670	0.000738719	0.037653	0.0351521	TNFRSF13C/TNFRSF13B/SH2B2	3
GO:0002377	immunoglobulin production	6/111	193/18670	0.00104076	0.0515324	0.0481096	AICDA/CD22/VPREB3/FCRL3/VPREB1/POU2F2	6
GO:0002685	regulation of leukocyte migration	6/111	196/18670	0.0011268	0.0542431	0.0506403	CXCL13/GCSAM/AIRE/PTK2B/GPR18/STAP1	6
GO:0051480	regulation of cytosolic calcium ion concentration	8/111	357/18670	0.00132073	0.0618603	0.0577515	CXCL13/P2RX5/MS4A1/PTK2B/CD19/PTPN6/GPR18/CXCR5	8
GO:0018108	peptidyl-tyrosine phosphorylation	8/111	363/18670	0.00146755	0.066928	0.0624827	BLK/GH1/IL24/BANK1/PTK2B/PTPN6/CSK/STAP1	8
GO:0018212	peptidyl-tyrosine modification	8/111	366/18670	0.00154567	0.0670185	0.0625672	BLK/GH1/IL24/BANK1/PTK2B/PTPN6/CSK/STAP1	8
GO:0021700	developmental maturation	7/111	284/18670	0.00154688	0.0670185	0.0625672	BCL11A/GH1/BFSP2/PTK2B/NPPC/LYL1/POU2F2	7
GO:0002638	negative regulation of immunoglobulin production	2/111	11/18670	0.00186036	0.0786341	0.0734112	CD22/FCRL3	2
GO:0030595	leukocyte chemotaxis	6/111	224/18670	0.00221842	0.0915362	0.0854564	CXCL13/PTK2B/GPR18/STAP1/CNR2/CXCR5	6
GO:0051249	regulation of lymphocyte activation	9/111	485/18670	0.0024332	0.0980637	0.0915504	BTLA/TNFRSF13C/BANK1/TNFRSF13B/CD22/CD19/PTPN6/FCRL3/CSK	9
GO:0060402	calcium ion transport into cytosol	5/111	158/18670	0.00254074	0.100071	0.0934239	P2RX5/MS4A1/PTK2B/CD19/PTPN6	5
GO:0031341	regulation of cell killing	4/111	98/18670	0.00278367	0.107202	0.100082	STAP1/CD5L/NCR3/FCER2	4
GO:0010752	regulation of cGMP-mediated signaling	2/111	14/18670	0.0030424	0.112224	0.10477	PTK2B/NPPC	2
GO:0002686	negative regulation of leukocyte migration	3/111	49/18670	0.00308875	0.112224	0.10477	GCSAM/GPR18/STAP1	3
GO:0010522	regulation of calcium ion transport into cytosol	4/111	102/18670	0.00321602	0.112224	0.10477	P2RX5/PTK2B/CD19/PTPN6	4
GO:0001906	cell killing	5/111	168/18670	0.00330842	0.112224	0.10477	PTPN6/STAP1/CD5L/NCR3/FCER2	5
GO:0002712	regulation of B cell mediated immunity	3/111	51/18670	0.0034614	0.112224	0.10477	LTA/PTPN6/FCER2	3
GO:0002889	regulation of immunoglobulin mediated immune response	3/111	51/18670	0.0034614	0.112224	0.10477	LTA/PTPN6/FCER2	3
GO:0050999	regulation of nitric-oxide synthase activity	3/111	51/18670	0.0034614	0.112224	0.10477	PTK2B/CNR2/FCER2	3
GO:0002467	germinal center formation	2/111	15/18670	0.00349687	0.112224	0.10477	TNFRSF13C/CXCL13	2
GO:0042976	activation of Janus kinase activity	2/111	15/18670	0.00349687	0.112224	0.10477	GH1/PTK2B	2
GO:0071902	positive regulation of protein serine/threonine kinase activity	7/111	334/18670	0.00382469	0.119466	0.111531	GH1/TCL1B/MAP4K2/PTK2B/CSK/TCL1A/DAXX	7
GO:0032715	negative regulation of interleukin-6 production	3/111	53/18670	0.00386042	0.119466	0.111531	BANK1/PTPN6/CSK	3
GO:0060401	cytosolic calcium ion transport	5/111	176/18670	0.00403309	0.12262	0.114476	P2RX5/MS4A1/PTK2B/CD19/PTPN6	5
GO:0048469	cell maturation	5/111	177/18670	0.00413104	0.123433	0.115234	BCL11A/BFSP2/PTK2B/NPPC/POU2F2	5
GO:0050730	regulation of peptidyl-tyrosine phosphorylation	6/111	256/18670	0.00428137	0.12569	0.117342	GH1/IL24/BANK1/PTK2B/PTPN6/STAP1	6
GO:0072676	lymphocyte migration	4/111	111/18670	0.00435165	0.12569	0.117342	CXCL13/GCSAM/AIRE/PTK2B	4
GO:0048535	lymph node development	2/111	17/18670	0.0044943	0.127682	0.119202	LTA/CXCR5	2
GO:0002688	regulation of leukocyte chemotaxis	4/111	114/18670	0.0047833	0.133701	0.124821	CXCL13/PTK2B/GPR18/STAP1	4
GO:0002544	chronic inflammatory response	2/111	19/18670	0.00560732	0.1495	0.13957	LTA/CXCL13	2
GO:0002689	negative regulation of leukocyte chemotaxis	2/111	19/18670	0.00560732	0.1495	0.13957	GPR18/STAP1	2
GO:0002922	positive regulation of humoral immune response	2/111	19/18670	0.00560732	0.1495	0.13957	LTA/FCER2	2
GO:0050731	positive regulation of peptidyl-tyrosine phosphorylation	5/111	192/18670	0.00581201	0.152609	0.142473	GH1/IL24/BANK1/PTK2B/STAP1	5
GO:0002260	lymphocyte homeostasis	3/111	62/18670	0.00599648	0.153792	0.143577	TNFRSF13C/TNFRSF13B/SH2B2	3
GO:0006874	cellular calcium ion homeostasis	8/111	458/18670	0.00603453	0.153792	0.143577	CXCL13/P2RX5/MS4A1/PTK2B/CD19/PTPN6/GPR18/CXCR5	8
GO:0033630	positive regulation of cell adhesion mediated by integrin	2/111	20/18670	0.00620629	0.155877	0.145524	CXCL13/PTPN6	2
GO:0042110	T cell activation	8/111	464/18670	0.00650979	0.159866	0.149248	BTLA/TREML2/TNFRSF13C/TCF7/AIRE/PTPN6/GPR18/CSK	8
GO:0050922	negative regulation of chemotaxis	3/111	64/18670	0.00654963	0.159866	0.149248	CXCL13/GPR18/STAP1	3
GO:0140131	positive regulation of lymphocyte chemotaxis	2/111	21/18670	0.0068331	0.162314	0.151533	CXCL13/PTK2B	2
GO:0032768	regulation of monooxygenase activity	3/111	65/18670	0.00683722	0.162314	0.151533	PTK2B/CNR2/FCER2	3
GO:0055074	calcium ion homeostasis	8/111	471/18670	0.00709967	0.166267	0.155223	CXCL13/P2RX5/MS4A1/PTK2B/CD19/PTPN6/GPR18/CXCR5	8
GO:0002440	production of molecular mediator of immune response	6/111	286/18670	0.00726508	0.167872	0.156722	AICDA/CD22/VPREB3/FCRL3/VPREB1/POU2F2	6
GO:0048305	immunoglobulin secretion	2/111	22/18670	0.0074874	0.168515	0.157322	CD22/POU2F2	2
GO:0051000	positive regulation of nitric-oxide synthase activity	2/111	22/18670	0.0074874	0.168515	0.157322	PTK2B/FCER2	2
GO:0002703	regulation of leukocyte mediated immunity	5/111	205/18670	0.00761751	0.169245	0.158004	LTA/PTPN6/STAP1/NCR3/FCER2	5
GO:0050670	regulation of lymphocyte proliferation	5/111	208/18670	0.00808393	0.176375	0.16466	TNFRSF13C/TNFRSF13B/CD22/PTPN6/FCRL3	5
GO:1903429	regulation of cell maturation	2/111	23/18670	0.00816886	0.176375	0.16466	BCL11A/NPPC	2
GO:0032944	regulation of mononuclear cell proliferation	5/111	209/18670	0.00824373	0.176375	0.16466	TNFRSF13C/TNFRSF13B/CD22/PTPN6/FCRL3	5
GO:0002705	positive regulation of leukocyte mediated immunity	4/111	136/18670	0.00885061	0.18705	0.174626	LTA/STAP1/NCR3/FCER2	4
GO:0072503	cellular divalent inorganic cation homeostasis	8/111	493/18670	0.00921934	0.192495	0.17971	CXCL13/P2RX5/MS4A1/PTK2B/CD19/PTPN6/GPR18/CXCR5	8
GO:0002312	B cell activation involved in immune response	3/111	73/18670	0.00940822	0.194101	0.181208	AICDA/PTK2B/CD19	3
GO:1903859	regulation of dendrite extension	2/111	25/18670	0.00961186	0.194494	0.181576	BCL11A/CPNE5	2
GO:0060326	cell chemotaxis	6/111	304/18670	0.00965273	0.194494	0.181576	CXCL13/PTK2B/GPR18/STAP1/CNR2/CXCR5	6
GO:0043507	positive regulation of JUN kinase activity	3/111	74/18670	0.00976398	0.194494	0.181576	MAP4K2/PTK2B/DAXX	3
GO:0001556	oocyte maturation	2/111	26/18670	0.0103727	0.201977	0.188562	PTK2B/NPPC	2
GO:0010758	regulation of macrophage chemotaxis	2/111	26/18670	0.0103727	0.201977	0.188562	PTK2B/STAP1	2
GO:0070663	regulation of leukocyte proliferation	5/111	222/18670	0.0105248	0.202661	0.189201	TNFRSF13C/TNFRSF13B/CD22/PTPN6/FCRL3	5
GO:0002822	regulation of adaptive immune response based on somatic recombination of immune receptors built from immunoglobulin superfamily domains	4/111	145/18670	0.0110137	0.209744	0.195813	TNFRSF13C/LTA/PTPN6/FCER2	4
GO:1901623	regulation of lymphocyte chemotaxis	2/111	27/18670	0.0111594	0.21021	0.196248	CXCL13/PTK2B	2
GO:0051592	response to calcium ion	4/111	148/18670	0.011804	0.219262	0.204699	RASGRP2/PTK2B/ACER1/CPNE5	4
GO:0045577	regulation of B cell differentiation	2/111	28/18670	0.0119716	0.219262	0.204699	PTPN6/FCRL3	2
GO:0002706	regulation of lymphocyte mediated immunity	4/111	149/18670	0.0120753	0.219262	0.204699	LTA/PTPN6/NCR3/FCER2	4
GO:0001558	regulation of cell growth	7/111	416/18670	0.0121461	0.219262	0.204699	ESR2/BCL11A/RASGRP2/PTK2B/BMP10/CPNE5/EAF2	7
GO:0002455	humoral immune response mediated by circulating immunoglobulin	4/111	150/18670	0.0123506	0.220656	0.206	LTA/CR2/PTPN6/FCER2	4
GO:0051279	regulation of release of sequestered calcium ion into cytosol	3/111	82/18670	0.0128918	0.227974	0.212832	PTK2B/CD19/PTPN6	3
GO:0071277	cellular response to calcium ion	3/111	83/18670	0.0133184	0.233139	0.217654	RASGRP2/ACER1/CPNE5	3
GO:0050869	negative regulation of B cell activation	2/111	30/18670	0.0136711	0.23692	0.221184	BANK1/TNFRSF13B	2
GO:0032496	response to lipopolysaccharide	6/111	330/18670	0.0140238	0.240627	0.224644	LTA/CXCL13/AICDA/IL24/STAP1/CNR2	6
GO:0032770	positive regulation of monooxygenase activity	2/111	31/18670	0.0145577	0.245325	0.22903	PTK2B/FCER2	2
GO:0001776	leukocyte homeostasis	3/111	86/18670	0.0146462	0.245325	0.22903	TNFRSF13C/TNFRSF13B/SH2B2	3
GO:0030336	negative regulation of cell migration	6/111	334/18670	0.0148016	0.245325	0.22903	CXCL13/GCSAM/IL24/GPR18/BMP10/STAP1	6
GO:0002819	regulation of adaptive immune response	4/111	160/18670	0.0153264	0.245325	0.22903	TNFRSF13C/LTA/PTPN6/FCER2	4
GO:0043405	regulation of MAP kinase activity	6/111	337/18670	0.0154043	0.245325	0.22903	GH1/MAP4K2/PTK2B/PTPN6/CSK/DAXX	6
GO:0043552	positive regulation of phosphatidylinositol 3-kinase activity	2/111	32/18670	0.0154686	0.245325	0.22903	PTK2B/CD19	2
GO:0071353	cellular response to interleukin-4	2/111	32/18670	0.0154686	0.245325	0.22903	TCF7/IL24	2
GO:0043506	regulation of JUN kinase activity	3/111	88/18670	0.0155717	0.245325	0.22903	MAP4K2/PTK2B/DAXX	3
GO:0070098	chemokine-mediated signaling pathway	3/111	88/18670	0.0155717	0.245325	0.22903	CXCL13/PTK2B/CXCR5	3
GO:0046427	positive regulation of receptor signaling pathway via JAK-STAT	3/111	89/18670	0.0160465	0.250528	0.233888	GH1/IL24/PTK2B	3
GO:0019934	cGMP-mediated signaling	2/111	33/18670	0.0164034	0.253813	0.236955	PTK2B/NPPC	2
GO:0002237	response to molecule of bacterial origin	6/111	343/18670	0.0166605	0.25551	0.238539	LTA/CXCL13/AICDA/IL24/STAP1/CNR2	6
GO:0070670	response to interleukin-4	2/111	34/18670	0.0173617	0.262718	0.245269	TCF7/IL24	2
GO:1904894	positive regulation of receptor signaling pathway via STAT	3/111	92/18670	0.0175196	0.262718	0.245269	GH1/IL24/PTK2B	3
GO:0033209	tumor necrosis factor-mediated signaling pathway	4/111	167/18670	0.017657	0.262718	0.245269	TNFRSF13C/LTA/TNFRSF13B/PTK2B	4
GO:0051924	regulation of calcium ion transport	5/111	254/18670	0.0179009	0.262718	0.245269	P2RX5/PTK2B/CD19/PTPN6/FCRL3	5
GO:2000146	negative regulation of cell motility	6/111	349/18670	0.017986	0.262718	0.245269	CXCL13/GCSAM/IL24/GPR18/BMP10/STAP1	6
GO:0022409	positive regulation of cell-cell adhesion	5/111	255/18670	0.0181749	0.262718	0.245269	BTLA/TNFRSF13C/CXCL13/PTPN6/CSK	5
GO:0002701	negative regulation of production of molecular mediator of immune response	2/111	35/18670	0.0183433	0.262718	0.245269	CD22/FCRL3	2
GO:0097484	dendrite extension	2/111	35/18670	0.0183433	0.262718	0.245269	BCL11A/CPNE5	2
GO:0043406	positive regulation of MAP kinase activity	5/111	258/18670	0.0190135	0.270085	0.252146	GH1/MAP4K2/PTK2B/CSK/DAXX	5
GO:0090218	positive regulation of lipid kinase activity	2/111	36/18670	0.0193478	0.271574	0.253536	PTK2B/CD19	2
GO:1990868	response to chemokine	3/111	97/18670	0.0201374	0.271574	0.253536	CXCL13/PTK2B/CXCR5	3
GO:1990869	cellular response to chemokine	3/111	97/18670	0.0201374	0.271574	0.253536	CXCL13/PTK2B/CXCR5	3
GO:0002714	positive regulation of B cell mediated immunity	2/111	37/18670	0.020375	0.271574	0.253536	LTA/FCER2	2
GO:0002891	positive regulation of immunoglobulin mediated immune response	2/111	37/18670	0.020375	0.271574	0.253536	LTA/FCER2	2
GO:0038083	peptidyl-tyrosine autophosphorylation	2/111	37/18670	0.020375	0.271574	0.253536	BLK/PTK2B	2
GO:2000249	regulation of actin cytoskeleton reorganization	2/111	37/18670	0.020375	0.271574	0.253536	PTK2B/STAP1	2
GO:2000403	positive regulation of lymphocyte migration	2/111	37/18670	0.020375	0.271574	0.253536	CXCL13/PTK2B	2
GO:0002695	negative regulation of leukocyte activation	4/111	175/18670	0.020578	0.271574	0.253536	BANK1/TNFRSF13B/PTPN6/CNR2	4
GO:0050848	regulation of calcium-mediated signaling	3/111	98/18670	0.0206854	0.271574	0.253536	P2RX5/CD22/PTK2B	3
GO:0048246	macrophage chemotaxis	2/111	38/18670	0.0214246	0.279164	0.260622	PTK2B/STAP1	2
GO:0002824	positive regulation of adaptive immune response based on somatic recombination of immune receptors built from immunoglobulin superfamily domains	3/111	100/18670	0.0218059	0.282012	0.263281	TNFRSF13C/LTA/FCER2	3
GO:0007257	activation of JUN kinase activity	2/111	39/18670	0.0224962	0.284569	0.265668	MAP4K2/DAXX	2
GO:0072529	pyrimidine-containing compound catabolic process	2/111	39/18670	0.0224962	0.284569	0.265668	AICDA/MBD4	2
GO:1905521	regulation of macrophage migration	2/111	39/18670	0.0224962	0.284569	0.265668	PTK2B/STAP1	2
GO:0030890	positive regulation of B cell proliferation	2/111	41/18670	0.0247045	0.306371	0.286022	TNFRSF13C/FCRL3	2
GO:0002708	positive regulation of lymphocyte mediated immunity	3/111	105/18670	0.0247501	0.306371	0.286022	LTA/NCR3/FCER2	3
GO:0002821	positive regulation of adaptive immune response	3/111	105/18670	0.0247501	0.306371	0.286022	TNFRSF13C/LTA/FCER2	3
GO:0030308	negative regulation of cell growth	4/111	186/18670	0.0250546	0.307941	0.287488	ESR2/BCL11A/BMP10/EAF2	4
GO:0016049	cell growth	7/111	484/18670	0.0255122	0.30859	0.288093	ESR2/BCL11A/RASGRP2/PTK2B/BMP10/CPNE5/EAF2	7
GO:0071248	cellular response to metal ion	4/111	188/18670	0.0259268	0.30859	0.288093	RASGRP2/ACER1/CPNE5/DAXX	4
GO:0001909	leukocyte mediated cytotoxicity	3/111	107/18670	0.025985	0.30859	0.288093	PTPN6/STAP1/NCR3	3
GO:0051341	regulation of oxidoreductase activity	3/111	107/18670	0.025985	0.30859	0.288093	PTK2B/CNR2/FCER2	3
GO:0002696	positive regulation of leukocyte activation	6/111	380/18670	0.0259977	0.30859	0.288093	BTLA/TNFRSF13C/PTPN6/FCRL3/CSK/STAP1	6
GO:0040013	negative regulation of locomotion	6/111	381/18670	0.0262901	0.309936	0.289351	CXCL13/GCSAM/IL24/GPR18/BMP10/STAP1	6
GO:0051271	negative regulation of cellular component movement	6/111	384/18670	0.0271801	0.318264	0.297125	CXCL13/GCSAM/IL24/GPR18/BMP10/STAP1	6
GO:2000404	regulation of T cell migration	2/111	44/18670	0.0281751	0.327701	0.305935	CXCL13/AIRE	2
GO:0071356	cellular response to tumor necrosis factor	5/111	291/18670	0.0299533	0.344247	0.321382	TNFRSF13C/LTA/TNFRSF13B/PTK2B/TCL1A	5
GO:0010959	regulation of metal ion transport	6/111	394/18670	0.0302911	0.344247	0.321382	P2RX5/PTK2B/FXYD7/CD19/PTPN6/FCRL3	6
GO:0050867	positive regulation of cell activation	6/111	394/18670	0.0302911	0.344247	0.321382	BTLA/TNFRSF13C/PTPN6/FCRL3/CSK/STAP1	6
GO:0033628	regulation of cell adhesion mediated by integrin	2/111	46/18670	0.0305909	0.344247	0.321382	CXCL13/PTPN6	2
GO:0048599	oocyte development	2/111	46/18670	0.0305909	0.344247	0.321382	PTK2B/NPPC	2
GO:0050866	negative regulation of cell activation	4/111	199/18670	0.0310495	0.347154	0.324096	BANK1/TNFRSF13B/PTPN6/CNR2	4
GO:0030449	regulation of complement activation	3/111	115/18670	0.0312499	0.347154	0.324096	CR2/CD19/CD5L	3
GO:0050852	T cell receptor signaling pathway	4/111	202/18670	0.032543	0.356943	0.333235	PTPN6/BTNL2/CSK/BTN1A1	4
GO:0050870	positive regulation of T cell activation	4/111	202/18670	0.032543	0.356943	0.333235	BTLA/TNFRSF13C/PTPN6/CSK	4
GO:0030278	regulation of ossification	4/111	203/18670	0.03305	0.358268	0.334472	INTU/PTK2B/HEMGN/NPPC	4
GO:1903727	positive regulation of phospholipid metabolic process	2/111	48/18670	0.0330859	0.358268	0.334472	PTK2B/CD19	2
GO:0045785	positive regulation of cell adhesion	6/111	403/18670	0.033284	0.358268	0.334472	BTLA/TNFRSF13C/CXCL13/PTK2B/PTPN6/CSK	6
GO:0071222	cellular response to lipopolysaccharide	4/111	205/18670	0.034078	0.364551	0.340337	CXCL13/AICDA/IL24/STAP1	4
GO:0002698	negative regulation of immune effector process	3/111	120/18670	0.0348035	0.370027	0.34545	CD22/PTPN6/FCRL3	3
GO:0014009	glial cell proliferation	2/111	50/18670	0.0356578	0.374515	0.34964	LTA/PTK2B	2
GO:0034656	nucleobase-containing small molecule catabolic process	2/111	50/18670	0.0356578	0.374515	0.34964	AICDA/ADPRM	2
GO:0009994	oocyte differentiation	2/111	51/18670	0.036972	0.385978	0.360342	PTK2B/NPPC	2
GO:0051209	release of sequestered calcium ion into cytosol	3/111	124/18670	0.0377907	0.390152	0.364238	PTK2B/CD19/PTPN6	3
GO:0071219	cellular response to molecule of bacterial origin	4/111	212/18670	0.037822	0.390152	0.364238	CXCL13/AICDA/IL24/STAP1	4
GO:0006968	cellular defense response	2/111	52/18670	0.0383045	0.392791	0.366702	PTK2B/CD5L	2
GO:0034612	response to tumor necrosis factor	5/111	312/18670	0.0386355	0.393855	0.367696	TNFRSF13C/LTA/TNFRSF13B/PTK2B/TCL1A	5
GO:0051283	negative regulation of sequestering of calcium ion	3/111	126/18670	0.0393321	0.394231	0.368047	PTK2B/CD19/PTPN6	3
GO:0071241	cellular response to inorganic substance	4/111	215/18670	0.0394963	0.394231	0.368047	RASGRP2/ACER1/CPNE5/DAXX	4
GO:1905517	macrophage migration	2/111	53/18670	0.0396553	0.394231	0.368047	PTK2B/STAP1	2
GO:0050920	regulation of chemotaxis	4/111	217/18670	0.0406357	0.394231	0.368047	CXCL13/PTK2B/GPR18/STAP1	4
GO:0051282	regulation of sequestering of calcium ion	3/111	128/18670	0.0409051	0.394231	0.368047	PTK2B/CD19/PTPN6	3
GO:0010524	positive regulation of calcium ion transport into cytosol	2/111	54/18670	0.041024	0.394231	0.368047	P2RX5/CD19	2
GO:0051353	positive regulation of oxidoreductase activity	2/111	54/18670	0.041024	0.394231	0.368047	PTK2B/FCER2	2
GO:0019722	calcium-mediated signaling	4/111	218/18670	0.0412124	0.394231	0.368047	P2RX5/CD22/PTK2B/CXCR5	4
GO:1903039	positive regulation of leukocyte cell-cell adhesion	4/111	218/18670	0.0412124	0.394231	0.368047	BTLA/TNFRSF13C/PTPN6/CSK	4
GO:0002699	positive regulation of immune effector process	4/111	219/18670	0.0417938	0.394231	0.368047	LTA/STAP1/NCR3/FCER2	4
GO:0043551	regulation of phosphatidylinositol 3-kinase activity	2/111	55/18670	0.0424103	0.394231	0.368047	PTK2B/CD19	2
GO:0051208	sequestering of calcium ion	3/111	131/18670	0.0433236	0.394231	0.368047	PTK2B/CD19/PTPN6	3
GO:0001912	positive regulation of leukocyte mediated cytotoxicity	2/111	56/18670	0.043814	0.394231	0.368047	STAP1/NCR3	2
GO:0002381	immunoglobulin production involved in immunoglobulin mediated immune response	2/111	56/18670	0.043814	0.394231	0.368047	AICDA/POU2F2	2
GO:0006816	calcium ion transport	6/111	434/18670	0.04504	0.394231	0.368047	P2RX5/MS4A1/PTK2B/CD19/PTPN6/FCRL3	6
GO:0075733	intracellular transport of virus	2/111	57/18670	0.0452349	0.394231	0.368047	NUP210/CLEC4M	2
GO:0019058	viral life cycle	5/111	328/18670	0.0461876	0.394231	0.368047	NUP210/AICDA/CR2/CLEC4M/CHMP7	5
GO:0055081	anion homeostasis	2/111	58/18670	0.0466727	0.394231	0.368047	CETP/SLC12A3	2
GO:0019932	second-messenger-mediated signaling	6/111	439/18670	0.0471514	0.394231	0.368047	P2RX5/CD22/PTK2B/DGKD/NPPC/CXCR5	6
GO:0070527	platelet aggregation	2/111	59/18670	0.0481271	0.394231	0.368047	GP1BA/PTPN6	2
GO:2000242	negative regulation of reproductive process	2/111	59/18670	0.0481271	0.394231	0.368047	EAF2/NPPC	2
GO:0034605	cellular response to heat	3/111	137/18670	0.0483706	0.394231	0.368047	NUP210/DAXX/HSF5	3
GO:0046425	regulation of receptor signaling pathway via JAK-STAT	3/111	137/18670	0.0483706	0.394231	0.368047	GH1/IL24/PTK2B	3
GO:0051251	positive regulation of lymphocyte activation	5/111	334/18670	0.0492317	0.394231	0.368047	BTLA/TNFRSF13C/PTPN6/FCRL3/CSK	5
GO:0042267	natural killer cell mediated cytotoxicity	2/111	60/18670	0.049598	0.394231	0.368047	PTPN6/NCR3	2
GO:0046794	transport of virus	2/111	60/18670	0.049598	0.394231	0.368047	NUP210/CLEC4M	2

## Sheet: S4
Table S4: The results of KEGG analysis of naïve B cells-related genes
ID	Description	GeneRatio	BgRatio	pvalue	p.adjust	qvalue	Count
hsa05340	Primary immunodeficiency	6/57	38/8102	2.14848e-07	2.4063e-05	2.35202e-05	6
hsa04640	Hematopoietic cell lineage	7/57	99/8102	5.26905e-06	0.000295067	0.000288411	7
hsa04662	B cell receptor signaling pathway	6/57	82/8102	2.14772e-05	0.000801817	0.000783731	6
hsa04672	Intestinal immune network for IgA production	4/57	49/8102	0.000368582	0.0103203	0.0100875	4
hsa04060	Cytokine-cytokine receptor interaction	8/57	295/8102	0.000981583	0.0219874	0.0214915	8
hsa04061	Viral protein interaction with cytokine and cytokine receptor	4/57	100/8102	0.00523185	0.0976611	0.0954582	4
hsa04062	Chemokine signaling pathway	5/57	192/8102	0.0109637	0.175419	0.171463	5
hsa04940	Type I diabetes mellitus	2/57	43/8102	0.0365275	0.511385	0.49985	2

## Sheet: S5
Table S5: The results of univariate regression analysis
id	z	HR	HR.95L	HR.95H	pvalue
PDCD4-AS1	-3.22602	0.691029	0.552056	0.864988	0.00125523
BCL11A	-3.07495	0.482796	0.303526	0.767948	0.00210538
FAM53B	-3.00726	0.871674	0.797041	0.953297	0.00263617
SPINK2	-2.71006	0.428602	0.232246	0.790968	0.00672712
VAMP1	-2.69241	0.772542	0.640227	0.932202	0.00709383
GRK6	-2.6744	0.903816	0.839253	0.973346	0.00748638
RAPGEF6	-2.5971	0.368063	0.173115	0.782544	0.00940133
ABCB4	-2.58034	0.430727	0.22717	0.816682	0.00987022
GH1	-2.56888	1.02737e-05	1.6064e-09	0.0657053	0.0102028
LINGO3	-2.3387	0.396395	0.182531	0.860834	0.0193508
PRCD	-2.32807	0.153986	0.0318739	0.743922	0.0199083
ADPRM	-2.27584	0.808984	0.673996	0.971007	0.0228555
ZBTB32	-2.24319	0.232786	0.0651393	0.831903	0.0248847
LINC00852	-2.23151	0.36921	0.153888	0.885814	0.0256472
INTU	-2.2289	0.513668	0.285939	0.922766	0.0258207
PTPN6	-2.22056	0.955287	0.917485	0.994646	0.0263808
ANKRD44-IT1	-2.14253	0.00124671	2.74791e-06	0.565621	0.0321507
LSM10	-2.12484	0.949061	0.904379	0.995951	0.0335998
CRB2	-2.1125	0.0074189	7.84254e-05	0.701814	0.0346433
FXYD7	-2.0159	0.23415	0.0570797	0.960517	0.0438105
CETP	-2.01267	0.73471	0.544174	0.99196	0.0441499
LINC00494	-1.9808	0.483319	0.235391	0.99238	0.0476134

## Sheet: S6
Table S6: The results of multivariate regression analysis
id	coef	HR	HR.95L	HR.95H	pvalue
FAM53B	-0.0924649	0.911681	0.831344	0.999782	0.0494604
SPINK2	-0.432038	0.649185	0.344317	1.22399	0.181783
ABCB4	-0.548341	0.577908	0.337011	0.990999	0.0462807
GH1	-7.74518	0.000432823	4.16e-08	4.49995	0.100747
INTU	-0.528596	0.589432	0.31763	1.09382	0.0938006

## Sheet: S7
Table S7: The results of correlation of risk score with immune infiltrating cell.
immune	cor	pvalue
T cell CD4+_TIMER	0.119606	0.0223364
T cell CD8+_TIMER	-0.140092	0.00735106
Neutrophil_TIMER	0.177508	0.000669194
Macrophage_TIMER	0.226026	1.3009e-05
Myeloid dendritic cell_TIMER	0.164858	0.00159507
B cell naive_CIBERSORT	-0.123554	0.0182031
B cell plasma_CIBERSORT	0.12509	0.0168002
T cell CD8+_CIBERSORT	-0.138808	0.00791466
T cell CD4+ memory resting_CIBERSORT	-0.224806	1.45227e-05
T cell regulatory (Tregs)_CIBERSORT	0.158853	0.00233595
Macrophage M0_CIBERSORT	0.338432	3.12588e-11
Macrophage M2_CIBERSORT	0.136086	0.00928209
Mast cell resting_CIBERSORT	0.103639	0.0478663
Neutrophil_CIBERSORT	0.169481	0.00115252
B cell naive_CIBERSORT-ABS	-0.11545	0.0274204
B cell memory_CIBERSORT-ABS	0.105181	0.0446265
B cell plasma_CIBERSORT-ABS	0.126568	0.0155405
T cell CD4+ memory resting_CIBERSORT-ABS	-0.130817	0.012369
T cell follicular helper_CIBERSORT-ABS	0.131076	0.0121952
T cell regulatory (Tregs)_CIBERSORT-ABS	0.179156	0.000584103
Macrophage M0_CIBERSORT-ABS	0.360634	1.18745e-12
Macrophage M2_CIBERSORT-ABS	0.103179	0.0489033
Neutrophil_CIBERSORT-ABS	0.176525	0.000705121
Macrophage M1_QUANTISEQ	0.174989	0.0007861
Monocyte_QUANTISEQ	0.242923	2.65774e-06
Neutrophil_QUANTISEQ	-0.151101	0.00380973
NK cell_QUANTISEQ	-0.152746	0.00347026
T cell regulatory (Tregs)_QUANTISEQ	0.179421	0.000573047
Monocyte_MCPCOUNTER	0.244611	2.42475e-06
Macrophage/Monocyte_MCPCOUNTER	0.244611	2.42475e-06
Neutrophil_MCPCOUNTER	-0.22471	1.54123e-05
Endothelial cell_MCPCOUNTER	-0.122503	0.0192711
T cell CD4+ naive_XCELL	-0.145448	0.00536822
T cell CD4+ central memory_XCELL	-0.10776	0.0396211
T cell CD4+ effector memory_XCELL	-0.237961	4.28943e-06
T cell CD8+ naive_XCELL	-0.254649	8.22794e-07
T cell CD8+_XCELL	-0.230422	8.7039e-06
T cell CD8+ central memory_XCELL	-0.273134	1.14876e-07
Common lymphoid progenitor_XCELL	0.301127	4.35531e-09
Myeloid dendritic cell_XCELL	-0.151531	0.00370969
Endothelial cell_XCELL	-0.423738	2.45113e-17
Cancer associated fibroblast_XCELL	-0.110609	0.03465
Granulocyte-monocyte progenitor_XCELL	-0.210451	5.07073e-05
Hematopoietic stem cell_XCELL	-0.381437	4.36344e-14
Macrophage_XCELL	-0.117291	0.0250332
Macrophage M2_XCELL	-0.248346	1.55651e-06
T cell NK_XCELL	0.183655	0.000420738
Plasmacytoid dendritic cell_XCELL	-0.122621	0.0191049
B cell plasma_XCELL	-0.145192	0.00545073
T cell CD4+ Th1_XCELL	0.159904	0.00218237
T cell CD4+ Th2_XCELL	0.339269	2.77604e-11
immune score_XCELL	-0.128216	0.0142832
stroma score_XCELL	-0.40591	0
microenvironment score_XCELL	-0.307919	2.26604e-09
B cell_EPIC	0.132763	0.0111637
Cancer associated fibroblast_EPIC	0.151199	0.00381788
Macrophage_EPIC	-0.339799	3.42112e-11
uncharacterized cell_EPIC	0.331333	1.09406e-10
